# Supplementary material for: Saliva urea nitrogen for detection of kidney disease in adults: A meta-analysis of diagnostic test accuracy
Source: PLoS One. 2025 May 29;20(5):e0324251. doi: 10.1371/journal.pone.0324251 (PMC12121763; doi:10.1371/journal.pone.0324251)
Supplement: S1 File — (XLSX) [file pone.0324251.s003.xlsx]

## Sheet: S1 File
Number	Title	Authors	Abstract	Year	Journal	DOI	Included/Excluded	Reason for Exclusion
1	Salivary Urea Nitrogen as a Biomarker for Renal Dysfunction	Calice-Silva, V; Raimann, JG; Wu, W; Pecoits, R; Kotanko, P; Levin, N	Kidney disease is highly prevalent all over the world in acute and chronic forms. Patients with kidney dysfunction have a higher morbidity and mortality especially due to cardiovascular events. Biomarkers nowadays available for the assessment of renal function such as serum creatinine, cystatin C, and blood urea nitrogen are mostly laboratory dependent. Many studies have been conducted following …	2016	BIOMARKERS IN KIDNEY DISEASE, VOLS 1 AND 2	10.1007/978-94-007-7699-9_3210.1007/978-94-007-7699-9	Excluded	Review
2	Salivary creatinine and urea analysis in patients with chronic kidney disease: a case control study	Lasisi, TJ; Raji, YR; Salako, BL	Background: Many metabolic changes develop in patients with chronic kidney disease which often necessitate frequent biochemical analysis of blood. Saliva analysis as an alternative to blood has many advantages. The aims of this study were to evaluate levels of salivary creatinine and urea in patients with chronic kidney disease in comparison to healthy individuals; to determine correlation betwee…	2016	BMC NEPHROLOGY	10.1186/s12882-016-0222-x	Excluded	Irrelevant index test
3	A Salivary Urea Nitrogen Dipstick to Detect Obstetric-Related Acute Kidney Disease in Malawi	Evans, RDR; Cooke, W; Hemmila, U; Calice-Silva, V; Raimann, J; Craik, A; Mandula, C; Mvula, P; Msusa, A; Dreyer, G; Levin, NW; Pecoits, R	Introduction: Obstetric-related acute kidney injury (AKI) is associated with adverse outcomes for mother and fetus, particularly in low-income countries. However, laboratory-independent tools to facilitate diagnosis are lacking. We assessed the diagnostic performance of a salivary urea nitrogen (SUN) dipstick to detect obstetric-related acute kidney disease in Malawi.Methods: Women at high risk f…	2018	KIDNEY INTERNATIONAL REPORTS	10.1016/j.ekir.2017.10.002	Included	NA
4	Salivary creatinine as a diagnostic tool for evaluating patients with chronic kidney disease	Temilola, DO; Bezuidenhout, K; Erasmus, RT; Stephen, L; Davids, MR; Holmes, H	Background: Preliminary studies have shown the potential use of salivary creatinine concentration in the diagnosis of chronic kidney disease (CKD). For saliva to replace serum as a diagnostic tool, studies must be done to determine its effectiveness in the diagnosis and staging of CKD. The aim of the present study was to evaluate the use of salivary creatinine as a safe and non-invasive alternati…	2019	BMC NEPHROLOGY	10.1186/s12882-019-1546-0	Excluded	Irrelevant index test
5	Validation of the salivary urea test as a method to diagnose chronic kidney disease	ZÃºÃ±iga, ME; Estremadoyro, LO; LeÃ³n, CP; Huapaya, JA; Cieza, JA	Background: Serum urea correlates very well to salivary urea, which can be used as a low-cost, easily accessible and noninvasive diagnostic method for screening patients in early stages of kidney disease, especially in developing countries where resources are limited, giving the possibility of establishing secondary prevention programs later.Methods: One hundred and one people were enrolled: 11 w…	2012	JOURNAL OF NEPHROLOGY	10.5301/jn.5000022	Excluded	No diagnostic accuracy data
6	Diagnostic performance of salivary urea nitrogen dipstick to detect and monitor acute kidney disease in patients with malaria	Calice-Silva, V; Sacomboio, E; Raimann, JG; Evans, R; Sebastiao, CD; Tchivango, AT; Kotanko, P; Levin, N; Pecoits, R	BackgroundAcute kidney injury (AKI) is a common complication of malaria. In low resource settings, a lack of diagnostic tools and delayed treatment of malaria associated AKI lead to significant morbidity and mortality. The aim of this study was to assess the diagnostic performance of salivary urea nitrogen (SUN) dipstick to detect and monitor kidney disease [KD=AKI or acute kidney disease (AKD) w…	2018	MALARIA JOURNAL	10.1186/s12936-018-2627-4	Included	NA
7	Estimation of Serum and Salivary Creatinine and Urea Levels in Chronic Kidney Disease: A Case-Control Study	Pillai, DS; Babu, SG; Castelino, R; Buch, SA	Background: Saliva is a noninvasive, accessible biofluid that enables the early diagnosis of oral and systemic diseases. Chronic kidney diseases (CKDs) are a group of disorders affecting the kidney, characterized by a reduced glomerular filtration rate (GFR) that persists for more than three months. Creatinine and urea are the end products of protein metabolism, usually affected by renal damage a…	2023	JOURNAL OF INDIAN ACADEMY OF ORAL MEDICINE AND RADIOLOGY	10.4103/jiaomr.jiaomr_160_22	Excluded	Irrelevant index test
8	Can salivary creatinine and urea levels be used to diagnose chronic kidney disease in children as accurately as serum creatinine and urea levels? A case-control study	Renda, R	Background and aim: Children with chronic kidney disease (CKD) develop many metabolic changes in blood that often necessitate frequent biochemical analysis. Serum analysis is an invasive and painful procedure. It would be highly beneficial if a noninvasive alternative process to serum analysis in children were identified. Saliva can be collected noninvasively, repeatedly, and without the use of h…	2017	RENAL FAILURE	10.1080/0886022X.2017.1308256	Excluded	Irrelevant population
9	Salivary Biomarkers of Oxidative Stress in Children with Chronic Kidney Disease	Maciejczyk, M; Szulimowska, J; Skutnik, A; Taranta-Janusz, K; Wasilewska, A; Wisniewska, N; Zalewska, A	There are still missing non-invasive biomarkers of chronic kidney disease (CKD) in children. Therefore, the aim of the study was to evaluate oxidative stress indicators in the non-stimulated (NWS) and stimulated saliva (SWS) of CKD children (n = 25) and healthy controls (n = 25). Salivary antioxidants (catalase (CAT), peroxidase (Px), superoxide dismutase (SOD), uric acid (UA), reduced glutathion…	2018	JOURNAL OF CLINICAL MEDICINE	10.3390/jcm7080209	Excluded	Irrelevant index test
10	Salivary creatinine and urea are higher in an experimental model of acute but not chronic renal disease	KovalcÃ­kova, A; JansÃ¡kovÃ¡, K; GyurÃ¡szovÃ¡, M; PodrackÃ¡, L; SebekovÃ¡, K; Celec, P; TÃ³thovÃ¡, L	Plasma creatinine and urea are commonly used markers of kidney function in both acute and chronic renal failure. The needed repeated blood collection is associated with pain, stress and might lead to infections. Saliva has the potential to be a non-invasive alternative diagnostic fluid. The use of saliva in clinical practice is limited, since many factors affect the concentration of salivary biom…	2018	PLOS ONE	10.1371/journal.pone.0200391	Excluded	Irrelevant population
11	Validation of Diagnostic Utility of Salivary Urea in Patients with Chronic Kidney Disease in Chennai: A Cross-Sectional Study	Nagarathinam, AE; Dineshkumar, T; Rajkumar, K; Rameshkumar, A; Shruthi, TA; Alzahrani, KJ; Alzahrani, FM; Halawani, IF; Patil, S	Background: Serum urea levels are essential for the diagnosis of chronic kidney disease (CKD), as they are a measure of renal function. Salivary urea has been used as an alternative to serum urea in patients with CKD. Aim: To estimate serum urea levels and their correlation with salivary urea levels in order to validate the use of saliva as an alternative diagnostic tool for renal dysfunction. Pa…	2023	NIGERIAN JOURNAL OF CLINICAL PRACTICE	10.4103/njcp.njcp_421_23	Excluded	No diagnostic accuracy data
12	Saliva as an alternative to blood in the determination of uremic state in adult patients with chronic kidney disease: a systematic review and meta-analysis	Rodrigues, RPCB; Vieira, WD; Siqueira, WL; Blurnenberg, C; Bernardino, ID; Cardoso, SV; Flores-Mir, C; Paranhos, LR	Objectives To assess whether salivary urea and creatinine levels accurately reflect their serum levels in blood samples of adults to detect chronic kidney disease. Materials and methods A systematic review was conducted in eight electronic databases. The protocol was registered in PROSPERO. Only diagnostic test studies were included. The JBI critical appraisal tools assessed the risk of bias. A m…	2020	CLINICAL ORAL INVESTIGATIONS	10.1007/s00784-020-03340-2	Excluded	Review
13	Comparison of Serum Urea, Salivary Urea, and Creatinine Levels in Pre-Dialysis and Post-Dialysis Patients: A Case-Control Study	Bhuvaneswari, VN; Alexander, H; Shenoy, MT; Sriramulu, D; Kanakasekaran, S; Kumar, MP; Murugiah, V	Background Frequent venepuncture for monitoring of serum urea and creatinine in chronic kidney disease (CKD) patients on dialysis will result in venous damage and infection. In this research, we assessed the feasibility of utilizing salivary samples as a substitute for serum samples in determining the levels of urea and creatinine in patients with CKD undergoing dialysis. Methods The study partic…	2023	CUREUS JOURNAL OF MEDICAL SCIENCE	10.7759/cureus.36685	Excluded	No diagnostic accuracy data
14	Salivary FRAP as A Marker of Chronic Kidney Disease Progression in Children	Maciejczyk, M; Szulimowska, J; Taranta-Janusz, K; Werbel, K; Wasilewska, A; Zalewska, A	Chronic kidney disease (CKD) is one of the most common modern-age diseases in children. Kidney failure does not reveal any symptoms for a long time; therefore, new biomarkers are sought, preferably those reflecting an early stage of CKD. The aim of our study was to evaluate total antioxidant potential as a biomarker differentiating the degree of CKD advancement. The study included 30 children wit…	2019	ANTIOXIDANTS	10.3390/antiox8090409	Excluded	Irrelevant population and index test
15	Validation of the salivary urea and creatinine tests as screening methods of chronic kidney disease in Vietnamese patients	Pham, TAV	Objectives: The aims of this case control study were to correlate the serum and salivary urea as well as creatinine levels; and to evaluate salivary urea and creatinine as noninvasive alternatives to serum for creatinine estimation in chronic kidney disease (CKD) patients.Methods: Blood and saliva samples were collected from 112 CKD patients and 108 subjects without CKD for quantitative analysis …	2017	ACTA ODONTOLOGICA SCANDINAVICA	10.1080/00016357.2017.1356467	Excluded	Irrelevant index test and no diagnostic accuracy data
16	No Relationship between Serum and Salivary Î²<sub>2</sub>-Microglobulin Levels in A Sample of Adult Diabetic Men with Chronic Kidney Disease without Renal Replacement Therapy	Assareh, A; Haybar, H; Malekzadeh, H; Yazdanpanah, L; Bozorgmanesh, M	Objective: B-2-microglobulin (beta M-2) associated amyloidosis is an inevitable complication of chronic kidney disease (CKD). Testing beta M-2 in the blood is invasive and expensive. On the other hand, oral fluid is a perfect medium to be explored for public health and disease surveillance. However, it has never been studied if salivary concentration of beta M-2 reflects its concentration in the …	2014	CELL JOURNAL		Excluded	Irrelevant index test
17	Investigating oral microbiome dynamics in chronic kidney disease and post-transplantation in continuous culture	Campbell, PM; Willmott, T; Summers, A; Knight, CG; Humphreys, GJ; Konkel, JE; Augustine, T; Mcbain, AJ	The oral microbiome is influenced by environmental factors in chronic kidney disease and following kidney transplantation affecting microbial composition, which may have implications for health and recovery. A major driver of oral microbiome perturbation is the accumulation of urea in saliva. We have modelled increased salivary urea concentrations associated with CKD and subsequent reductions tha…	2024	MICROBIOLOGY SPECTRUM	10.1128/spectrum.00598-24	Excluded	Irrelevant index test
18	Oral mucosa and salivary findings in non-diabetic patients with chronic kidney disease	Marinoski, J; Bokor-Bratic, M; Mitic, I; Cankovic, M	Introduction: Chronic kidney disease (CKD) and dialysis treatment could affect oral mucosa and cause qualitative or quantitative changes of saliva. Objective: The aim of the study was to investigate oral manifestations, unstimulated salivary flow rate (USFR), salivary pH value and biochemical composition of saliva in non-diabetic patients with CKD.Design: The study group (PD) consisted of 50 pre-…	2019	ARCHIVES OF ORAL BIOLOGY	10.1016/j.archoralbio.2019.04.021	Excluded	No diagnostic accuracy data
19	Exploring the Relationship Between Serum Creatinine and Salivary Creatinine Levels in Patients With Chronic Kidney Disease in South India: A Cross-Sectional Study	Chacko, J; Haward, R; Karintholil, AR; Sabu, J; Fernades, GA	Background In this study, researchers investigated non-invasive methods for analyzing creatinine levels by using saliva to address the need for frequent phlebotomy in chronic kidney disease (CKD) patients, which can damage their veins due to repeated blood withdrawals for creatinine level assessments. Methods This is a cross-sectional study in a tertiary healthcare setting conducted on 50 patient…	2024	CUREUS JOURNAL OF MEDICAL SCIENCE	10.7759/cureus.57709	Excluded	Irrelevant index test
20	Salivary Urea, Uric Acid, Creatinin Levels and Stress Axes in Chronic Kidney Disease	Tursun, HE; Berktas, HB; Disli, F; Yildiz, S		2024	ACTA PHYSIOLOGICA		Excluded	Irrelevant index test
21	Salivary Gland Dysfunction, Protein Glycooxidation and Nitrosative Stress in Children with Chronic Kidney Disease	Maciejczyk, M; Szulimowska, J; Taranta-Janusz, K; Wasilewska, A; Zalewska, A	This study is the first to evaluate protein glycooxidation products, lipid oxidative damage and nitrosative stress in non-stimulated (NWS) and stimulated whole saliva (SWS) of children with chronic kidney disease (CKD) divided into two subgroups: normal salivary secretion (n = 18) and hyposalivation (NWS flow < 0.2 mL min(-1); n = 12). Hyposalivation was observed in all patients with severe renal…	2020	JOURNAL OF CLINICAL MEDICINE	10.3390/jcm9051285	Excluded	Irrelevant population
22	Effect of Non-Surgical Periodontal Intervention in Chronic Kidney Disease Patients: A Pilot Study	Oza, R; Sharma, V; Suryavanshi, K; Nimbulkar, G; Deolia, S	Background: Periodontal disease has been highlighted as an important potential risk factor for non-communicable diseases such as chronic kidney disease (CKD), diabetes mellitus, cardiovascular diseases, and pulmonary diseases. Studies have reported that patients suffering from end-stage renal failure (ESRF) and those receiving dialysis are more prone to compromised periodontal health status. Dial…	2021	JOURNAL OF RESEARCH IN MEDICAL AND DENTAL SCIENCE		Excluded	Irrelevant index
23	Identification of salivary peptidomic biomarkers in chronic kidney disease patients undergoing haemodialysis	Tong, PY; Yuan, C; Sun, XY; Yue, Q; Wang, XL; Zheng, SG	Background: Chronic kidney disease (CKD) is a worldwide public health problem. To detect discriminating salivary peptide profiles between CKD patients undergoing haemodialysis (HD) and healthy controls (HCs) and to screen candidate biomarkers for CKD, we preliminarily explored the diagnostic potentiality of saliva.Methods: Saliva samples from 30 CKD HD patients and 35 HCs were analysed using matr…	2019	CLINICA CHIMICA ACTA	10.1016/j.cca.2018.12.003	Excluded	No diagnostic data
24	Correlation between breath ammonia and blood urea nitrogen levels in chronic kidney disease and dialysis patients	Chen, CC; Hsieh, JC; Chao, CH; Yang, WS; Cheng, HT; Chan, CK; Lu, CJ; Meng, HF; Zan, HW	Previous studies have shown that breath ammonia (breath-NH3) concentration is associated with blood urea nitrogen (BUN) levels. However, interindividual variations in breath-NH3 concentrations were observed. Thus, the present study aimed to assess the effect of oral cavity conditions on breath-NH3 concentration and to validate whether the measurement of breath-NH3 concentration is feasible in cli…	2020	JOURNAL OF BREATH RESEARCH	10.1088/1752-7163/ab728b	Excluded	Irrelevant index
25	Rapid Conductometric Sensing of Chronic Kidney Disease Biomarkers: Specific and Precise Detection of Creatinine and Cystatin C in Artificial Saliva	Yang, MJ; Perera, G; Dhanabalan, SS; Mahasivam, S; Dong, DS; Cheong, YZ; Xu, CL; Elango, PFM; Borkhatariya, S; Sriram, S; Bhaskaran, M	Chronic kidney disease (CKD) has asymptomatic early stages, whereby early detection is crucial to prevent its complications and progression. Creatinine and cystatin C (cysC) assays are known for assessing kidney function but there are limited point-of-care diagnostics which are rapid, precise, and easy to use. Here, high resistivity silicon conductometric sensors for detection of creatinine and c…	2024	ADVANCED SENSOR RESEARCH	10.1002/adsr.202400042	Excluded	Irrelevant index test
26	Assessment and Correlation of Urea and Creatinine Levels in Saliva and Serum of Patients with Chronic Kidney Disease, Diabetes and Hypertension-A Research Study	Pandya, D; Nagrajappa, AK; Ravi, KS	Introduction: Serum urea and creatinine are most widely accepted parameters to assess Chronic Kidney Disease (CKD) status as well as to assess renal status in susceptible diabetic and hypertensive subjects.Aim: To assess and correlate the serum and salivary urea and creatinine levels of CKD, diabetes mellitus and hypertensive subjects.Materials and Methods: This cross-sectional study was done on …	2016	JOURNAL OF CLINICAL AND DIAGNOSTIC RESEARCH	10.7860/JCDR/2016/20294.8651	Excluded	No diagnostic data
27	A Deep-Learning-Based System for Automated Sensing of Chronic Kidney Disease	Bhaskar, N; Suchetha, M	In this article, we propose a new sensing technique for the automated detection of kidney disease. The salivary urea concentration is monitored to detect the disease. A new sensing approach is introduced to monitor the urea levels in the saliva sample. Furthermore, for analyzing the raw signals obtained from the sensor, we have implemented a onedimensional deep learning convolutional neural netwo…	2019	IEEE SENSORS LETTERS	10.1109/LSENS.2019.2942145	Excluded	Irrelevant index test
28	A low-cost, portable and easy-operated salivary urea sensor for point-of-care application	Wang, KH; Hsieh, JC; Chen, CC; Zan, HW; Meng, HF; Kuo, SY; Nguyen, MTN	Salivary urea was reported to be a useful biomarker to reflect the blood urea nitrogen in chronic kidney disease patients. However, as a new biomarker, enormous clinical trials are required to define the intended-use and to verify the specification. In this report, we demonstrated a low-cost easy-operated real-time sensing system (optical fiber-urea-sensing, OFUS, system) to detect salivary urea.…	2019	BIOSENSORS & BIOELECTRONICS	10.1016/j.bios.2019.03.007	Excluded	Irrelevant index test
29	SALIVARY UREA NITROGEN AS AN INDEX TO RENAL-FUNCTION - A TEST-STRIP METHOD	AKAI, T; NAKA, K; YOSHIKAWA, C; OKUDA, K; OKAMOTO, T; YAMAGAMI, S; INOUE, T; YAMAO, Y; YAMADA, S		1983	CLINICAL CHEMISTRY		Excluded	Irrelevant index test
30	Dynamics of salivary markers of kidney functions in acute and chronic kidney diseases	KovalcÃ­kovÃ¡, AG; Pavlov, K; LiptÃ¡k, R; HladovÃ¡, M; RenczÃ©s, E; Boor, P; PodrackÃ¡, L; SebekovÃ¡, K; Hodosy, J; TÃ³thovÃ¡, L; Celec, P	Saliva can be used as an alternative diagnostic fluid enabling easy and non-invasive disease monitoring. Urea and creatinine can be measured in saliva and both were shown to be increased in renal failure. However, the dynamics of these markers during the development of kidney diseases is unknown. We aimed to describe the dynamics of salivary urea and creatinine in various animal models of acute k…	2020	SCIENTIFIC REPORTS	10.1038/s41598-020-78209-1	Excluded	Irrelevant population
31	Salivary Creatinine Detection Using a Cu(I)/Cu(II) Catalyst Layer of a Supercapacitive Hybrid Sensor: A Wireless loT Device To Monitor Kidney Diseases for Remote Medical Mobility	Kalasin, S; Sangnuang, P; Khownarumit, P; Tang, IM; Surareungchai, W	The stress-free electrochemical-based sensor equipped with the Internet of Things (IoT) device for salivary creatinine determination was fabricated for point-of-care (POC) diagnosis of advanced kidney disorders. Beneficial and real-time data readout for preventive diagnosis and clinical evaluation of chronic kidney diseases (CKD) at different stages and renal dysfunction can be acquired by noninv…	2020	ACS BIOMATERIALS SCIENCE & ENGINEERING	10.1021/acsbiomaterials.0c00864	Excluded	Irrelevant index
32	Efficacy of Salivary Urea and Creatinine Compared to Serum Levels in Chronic A Cross-sectional Study	Choudhry, AA; Khandhadiya, K; Kumar, S; Singh, RG; Prasad, M	Introduction: Chronic Kidney Disease (CKD) has become an impending health concern due to the massive rise in the number of patients with diabetes mellitus and hypertension. Monitoring CKD patients typically requires regular invasive testing, and a simple diagnostic test that does not involve venipuncture would greatly benefit patients and healthcare professionals. Extensive research is being cond…	2024	JOURNAL OF CLINICAL AND DIAGNOSTIC RESEARCH	10.7860/JCDR/2024/66040.18905	Excluded	No diagnostic data
33	CARIES RESISTANCE IN CHILDREN WITH CHRONIC RENAL-FAILURE - PLAQUE PH, SALIVARY PH, AND SALIVARY COMPOSITION	PETERSON, S; WOODHEAD, J; CRALL, J	Properties of salva and of dental plaque which affect the caries process were studied in an effort to understand the low prevalence of caries in patients with chronic renal failure. Plaque pH, before and following carbohydrate exposure, saliva pH, and saliva composition were evaluated in children and adolescents with chronic renal failure (n = 10) and successful renal transplantation (n = 11), an…	1985	PEDIATRIC RESEARCH	10.1203/00006450-198508000-00003	Excluded	Irrelevant outcome
34	Applications of external cavity diode laser-based technique to noninvasive clinical diagnosis using expired breath ammonia analysis: chronic kidney disease, epilepsy	Bayrakli, I; Turkmen, A; Akman, H; Sezer, MT; Kutluhan, S	An external cavity laser (ECL)-based off-axis cavity-enhanced absorption spectroscopy was applied to noninvasive clinical diagnosis using expired breath ammonia analysis: (1) the correlation between breath ammonia levels and blood parameters related to chronic kidney disease (CKD) was investigated and (2) the relationship between breath ammonia levels and blood concentrations of valproic acid (VA…	2016	JOURNAL OF BIOMEDICAL OPTICS	10.1117/1.JBO.21.8.087004	Excluded	Irrelevant index
35	Assessment of Measurement of Salivary Urea by ATR-FTIR Spectroscopy to Screen for CKD	Lin, TL; Evans, RDR; Unwin, RJ; Norman, JT; Rich, PR	Stages of CKD are currently defined by eGFR and require measurement of serum creatinine concentrations. Previous studies have shown a good correlation between salivary and serum urea levels and the stage of CKD. However, quantitative salivary urea assays in current clinical use require costly and labor-intensive commercial kits, which restricts the advantage of using saliva and limits wider appli…	2022	KIDNEY360	10.34067/KID.0004362021	Excluded	No diagnostic data
36	Salivary Alterations in Rats with Experimental Chronic Kidney Disease	Romero, AC; Bergamaschi, CT; de Souza, DN; Nogueira, FN	ObjectiveThis study aimed to analyze changes in saliva composition and salivary secretion process of rats with chronic kidney disease induced by 5/6 nephrectomy to set the foundation for salivary studies related to CKD.MethodsCKD was induced in Wistar rats via 5/6 nephrectomy. Blood and saliva samples were collected from Control, Sham and CKD groups at 8 and 12 weeks after the surgery. Salivation…	2016	PLOS ONE	10.1371/journal.pone.0148742	Excluded	Animal study
37	Assessment of salivary urea as a less invasive alternative to serum determinations	Cardoso, EML; Arregger, AL; Tumilasci, OR; Elbert, A; Contreras, LN	Objective. Experimental studies describe how urea is excreted through salivary glands and correlates with serum levels independently of salivary flow rate. This study confirms that salivary urea (SaU) is a reliable biomarker of uraemic state. In order to validate the SaU methodology, the following factors were taken into account: the independence of urea levels from saliva flow rate in healthy su…	2009	SCANDINAVIAN JOURNAL OF CLINICAL & LABORATORY INVESTIGATION	10.1080/00365510802588076	Excluded	No diagnostic data
38	Is there association between chronic kidney disease and dental caries? A case-controlled study	Menezes, CRSD; Pereira, ALA; Ribeiro, CCC; Chaves, CO; Guerra, RNM; Thomaz, Ã‰BAF; Monteiro-Neto, V; Alves, CMC	Background: The purpose of this study was to assess the association between chronic kidney diseases (CKD) and dental caries.Material and Methods: 107 patients with CKD and 107 with no systemic alteration were randomly included. DMFT (decayed, missing, and filled teeth), plaque index, colony-forming units (CFU) of Streptococcus mutans and salivary composition (IgA total, IgA anti- Streptococcus mu…	2019	MEDICINA ORAL PATOLOGIA ORAL Y CIRUGIA BUCAL	10.4317/medoral.22737	Excluded	Irrelevant outcome
39	Oral health in children with chronic renal failure	Al Nowaiser, A; Roberts, GJ; Trompeter, RS; Wilson, M; Lucas, VS	Seventy children with chronic renal failure (CRF) aged 4-13.6 years were recruited from the Renal Unit of the Great Ormond Street Hospital for Children. Indices were recorded for dental caries, dental plaque, gingival inflammation, gingival enlargement, and enamel defects. Salivary urea, buffering capacity, and the oral streptococcal flora were determined for 25 of the children. A significantly g…	2003	PEDIATRIC NEPHROLOGY	10.1007/s00467-002-0999-7	Excluded	Irrelevant outcome
40	Flow-based method for the determination of biomarkers urea and ammoniacal nitrogen in saliva	Thepchuay, Y; Costa, CFFA; Mesquita, RBR; Sampaio-Maia, B; Nacapricha, D; Rangel, AOSS	Aim: Salivary urea and ammonium levels are potential biomarkers for chronic kidney disease. A fast and efficient assessment of these compounds in the saliva of healthy and diseased individuals may be a useful tool to monitor kidney function. Materials & methods: Ammonium ions were measured with an ammonia selective electrode after conversion to ammonia gas. A urease reactor was incorporated in th…	2020	BIOANALYSIS	10.4155/bio-2020-0036	Excluded	Irrelevant index
41	Salivary oxalic and ascorbic acid in chronic renal failure	MydlÃ­k, M; DerzsiovÃ¡, K; Jenca, A; Farkas, M; HvozdovicovÃ¡, B; JencovÃ¡, J	Oxalic acid is a well-known uremic toxin. Salivary (S1) secretion of oxalic and ascorbic acid was investigated in 37 patients with various glomerular filtration rate (GFR). Among them were 13 patients with normal GFR, who presented a control group and 24 patients suffered from chronic renal failure (CRF) of various origin. Whole saliva was collected with exogenous stimulation with dentaflex in th…	2006	NUTRITION AND METABOLISM IN RENAL DISEASE		Excluded	Irrelevant index
42	Effect of L-arginine dietary supplementation on salivary urea concentration and pH in physically active individuals	Vuletic, L; Spalj, S; Rogic, D; Ruzic, L; Alajbeg, I	Background: The aim of this study was to assess if the consumption of 3 g of a commercially available L-arginine dietary supplement causes a postabsorptive rise in urea concentration or pH of unstimulated saliva in a group of physically active individuals.Methods: Salivary urea and pH were determined for 117 participants in a randomized double-blinded placebo-controlled study. Samples were collec…	2013	AUSTRALIAN DENTAL JOURNAL	10.1111/adj.12114	Excluded	Irrelevant index
43	A Letter to Editor Regarding Efficacy of Salivary Urea and Creatinine Compared to Serum Levels in Chronic Kidney Disease Patients: A Cross-sectional Study	Bhatia, G; Dhat, V		2024	JOURNAL OF CLINICAL AND DIAGNOSTIC RESEARCH	10.7860/JCDR/2024/71145.19769	Excluded	Letter to Editor
44	Saliva as Biomarker for Oral and Chronic Degenerative Non-Communicable Diseases	Basilicata, M; Pieri, M; Marrone, G; Nicolai, E; Di Lauro, M; Paolino, V; Tomassetti, F; Vivarini, I; Bollero, P; Bernardini, S; Noce, A	Saliva is a very complex fluid and it is essential to maintain several physiological processes and functions, including oral health, taste, digestion and immunological defenses. Saliva composition and the oral microbiome can be influenced by several factors, like diet and smoking habits, and their alteration can represent an important access point for pathogens and, thus, for systemic illness ons…	2023	METABOLITES	10.3390/metabo13080889	Excluded	Review
45	Measurement of Urea in the Saliva of Healthy Mice - a Pilot Study	KovalcÃ­kovÃ¡, AG; IvaskovÃ¡, N; Hodosy, J; PodrackÃ¡, L; Celec, P; TÃ³thovÃ¡, L	Salivary urea is studied as a non-invasive alternative for screening and monitoring of renal diseases. Its high variability prevents a wider clinical use. Animal experiments are needed to identify factors affecting this marker. The aim of this study was to describe the inter-individual variability of salivary urea in healthy mice, establish reference intervals, and analyse the effects of sex, age…	2021	FOLIA BIOLOGICA		Excluded	Animal study
46	Oro-dental health in children with chronic renal failure and after renal transplantation: a clinical review	Lucas, VS; Roberts, GJ	As a consequence of chronic renal failure (CRF) and its treatment, a number of oro-dental changes occur that persist after the end-stage is reached. An early effect is enamel hypoplasia due to a defect of enamel development and mineralisation. This is usually reparable to a high aesthetic standard using dental composite filling material. Children with CRF have significantly less dental caries tha…	2005	PEDIATRIC NEPHROLOGY	10.1007/s00467-005-1929-2	Excluded	Review
47	Utility of saliva as a sample to assess renal function and estimated glomerular filtration rate	Yajamanam, N; Vinapamula, KS; Sivakumar, V; Bitla, AR; Rao, PVLNS	Diagnosis of renal diseases by assessing renal parameters in saliva. Biochemical investigations using serum form important component of monitoring patients with renal disease. Utility of saliva, in diagnosis and monitoring of patients with renal disease and for calculation of estimated glomerular filtration rate (eGFR), was studied. Sixty patients with renal disease and sixty ageand sex-matched h…	2016	SAUDI JOURNAL OF KIDNEY DISEASES AND TRANSPLANTATION	10.4103/1319-2442.178549	Excluded	Irrelevant index
48	PSO optimized 1-D CNN-SVM architecture for real-time detection and classification applications	Navaneeth, B; Suchetha, M	In this paper, we propose a novel Particle Swarm Optimized (PSO) One-Dimensional Convolutional Neural Network with Support Vector Machine (1-D CNN-SVM) architecture for real-time detection and classification of diseases. The performance of the proposed architecture is validated with a novel hardware model for detecting Chronic Kidney Disease (CKD) from saliva samples. For detecting CKD, the urea …	2019	COMPUTERS IN BIOLOGY AND MEDICINE	10.1016/j.compbiomed.2019.03.017	Excluded	Irrelevant outcome
49	The Relationship between Salivary Beta-2 Microglobulin and Uremia Intensity in Men with Chronic Renal Failure	Vahedi, M; Malekzadeh, H; Haybar, H; Soltanian, AR; Abdollahzadeh, S; Yoosefi, H; Seyedian, M; Yazdanpanah, L; Abrotan, S; Fooladi, MS; Ghasemi, M	Objective: This study defines the relationship between salivary beta-2 microglobulin (beta 2-M) and intensity of uremia in male patients diagnosed with chronic renal failure (CRF).Materials and Methods: In total of 42 males were enrolled in a case-control study. There were 21 cases of CRF and 21 control cases. We collected 10cc of saliva plus 5 cc of blood from all patients to determine beta 2-M,…	2013	CELL JOURNAL		Excluded	Irrelevant index
50	Saliva as a tool for monitoring hemodialysis: a systematic review and meta-analysis	Rodrigues, RPCB; Vieira, WD; Siqueira, WL; Agostini, BA; Moffa, EB; Paranhos, LR	This study aimed to assess whether the reductions in serum urea and creatinine levels are different from the reductions in salivary urea and creatinine levels that occur after hemodialysis in chronic renal patients. The systematic review protocol was registered in the PROSPERO database. Eight databases were searched to identify pretest-posttest studies of chronic kidney disease patients undergoin…	2021	BRAZILIAN ORAL RESEARCH	10.1590/1807-3107bor-2021.vol35.0016	Excluded	Review
51	Urea and creatinine levels in saliva of patients with and without periodontitis	KovalcÃ­kovÃ¡, AG; PancÃ­kovÃ¡, A; KonecnÃ¡, B; KlamÃ¡rovÃ¡, T; NovÃ¡k, B; KovalovÃ¡, E; PodrackÃ¡, L; Celec, P; TÃ³thovÃ¡, L	Despite the fact that saliva contains measurable concentrations of urea and creatinine, it is not widely used in clinical nephrology. One of the reasons is the high inter- and intra-individual variability in the salivary markers of kidney function. We hypothesized that gingival bleeding in patients with periodontitis could contribute to this variability by increasing the concentration of salivary…	2019	EUROPEAN JOURNAL OF ORAL SCIENCES	10.1111/eos.12642	Excluded	Irrelevant population
52	Changes in salivary biomarkers associated with periodontitis and diabetic neuropathy in individuals with type 1 diabetes	Steigmann, L; Maekawa, S; Kauffmann, F; Reiss, J; Cornett, A; Sugai, J; Venegas, J; Fan, XD; Xie, YY; Giannobile, WV; Pop-Busui, R; Lombaert, IMA	The objective of this pilot clinical study was to identify salivary biomarkers that are associated with periodontal disease and measures of diabetic autonomic dysfunction. Saliva samples from 32 participants were obtained from 3 groups: healthy (H), type 1 diabetes mellitus (DM), and type 1 diabetes mellitus with neuropathy (DMN). Based on the periodontal examination, individuals' mean Periodonta…	2022	SCIENTIFIC REPORTS	10.1038/s41598-022-15430-0	Excluded	Irrelevant population
53	A mathematical model of the influence of salivary urea on the pH of fasted dental plaque and on the changes occurring during a cariogenic challenge	Dibdin, GH; Dawes, C	Urea diffusing from saliva into dental plaque is converted to ammonia and carbon dioxide by bacterial ureases, The influence of normal salivary urea levels on the pH of fasted plaque and on the depth and duration of a Stephan curve is uncertain, A numerical model which simulates a cariogenic challenge (a 10% sucrose rinse alone or one followed by use of chewing-gum with or without sugar) was modi…	1998	CARIES RESEARCH	10.1159/000016432	Excluded	Theoretical or simulation model
54	Ultrasensitive colorimetric detection of creatinine <i>via</i> its dual binding affinity for silver nanoparticles and silver ions	Huang, JL; Sokolikova, M; Ruiz-Gonzalez, A; Kong, YQ; Wang, YX; Liu, YJ; Xu, LZ; Wang, MQ; Mattevi, C; Davenport, A; Lee, TC; Li, B	Creatinine is an important biomarker for the diagnosis of chronic kidney disease (CKD). Recently, it has been reported that the concentration of salivary creatinine correlates well with the concentration of serum creatinine, which makes the former useful for the development of non-invasive and point-of-care (POC) detection for CKD diagnosis. However, there exists a technical challenge in the rapi…	2024	RSC ADVANCES	10.1039/d3ra08736k	Excluded	Non-human study
55	Measurement of urea and creatinine in saliva of dogs: a pilot study	Tvarijonaviciute, A; Pardo-Marin, L; Tecles, F; Carrillo, JD; Garcia-Martinez, JD; Bernal, L; Pastor, J; CerÃ³n, JJ; Martinez-Subiela, S	Background: Urea and creatinine in saliva have been reported to be possible markers of chronic kidney disease (CKD) in humans. The aim of this study was to assess if urea and creatinine could be measured in canine saliva, and to evaluate their possible changes in situations of CKD.Results: The spectrophotometric assays for urea and creatinine measurements in saliva of dogs showed intra- and inter…	2018	BMC VETERINARY RESEARCH	10.1186/s12917-018-1546-5	Excluded	No diagnostic data
56	COMPARISON OF WIDELY USED BIOCHEMICAL ANALYTES IN THE SERUM AND SALIVA SAMPLES OF DIALYSIS PATIENTS	Alpdemir, M; Eryilmaz, M; Alpdemir, MF; TopÃ§u, G; Azak, A; YÃ¼cel, D	Background: The aim of this study is to determine whether the saliva analysis is an alternative to routine biochemical and immunoassay analyses in patients undergoing peritoneal dialysis (PD) or hemodialysis (HD).Methods: Study group consisted of 40 healthy control, 44 PD and 44 HD patients. Routine biochemical analytes, thyroid stimulating hormone (TSH), free T3, free T4, vitamin B12, ferritin a…	2018	JOURNAL OF MEDICAL BIOCHEMISTRY	10.1515/jomb-2017-0056	Excluded	No diagnostic data
57	Smartphone based optical biosensor for the detection of urea in saliva	Soni, A; Surana, RK; Jha, SK	In the present study, we have developed a smartphone based handheld optical biosensor for determination of urea in saliva. A simple strategy was adopted by immobilization of urease enzyme along with a pH indicator on a filter paper based strip. The strip changed color upon the reaction with urea present in saliva and the color change can be estimated using our smartphone based application based o…	2018	SENSORS AND ACTUATORS B-CHEMICAL	10.1016/j.snb.2018.04.108	Excluded	No diagnostic data
58	NIR Laser Integration of Photodetector on 3D Printed Chamber for Colorimetric Biosensing	Lin, CF; Chang, CH; NoÃ«l, L; Li, BR; Meng, HF; Soppera, O; Zan, HW	In this work, gold nanoparticles (Au NPs)/indium-zinc-oxide (IZO) nanocomposite visible photodetector (PD) is directly prepared by near-infrared (NIR) laser-annealing on a 3D-printed substrate to form an integrated colorimetric sensor. After a surface planarization process, using a low power laser treatment without damaging the substrate, Au NPs are formed from the Au thin layer (6 nm) on 3D-prin…	2023	ADVANCED MATERIALS TECHNOLOGIES	10.1002/admt.202201026	Excluded	No diagnostic data
59	Development of ratiometric electrochemical molecular switches to assay endogenous formaldehyde in live cells, whole blood and creatinine in saliva	Kumaravel, S; Wu, SH; Chen, GZ; Huang, ST; Lin, CM; Lee, YC; Chen, CH	Formaldehyde is a reactive carbonyl species (RCS) that is produced naturally in the human body via metabolic and epigenetic biochemical processes, yet in high concentrations is highly toxic to the environment as well as to living organisms. Therefore, we designed two ratiometric electrochemical molecular redox probes, Formaldehyde oxidative latent probe (FOLP) and dihydroxy-formaldehyde oxidative…	2021	BIOSENSORS & BIOELECTRONICS	10.1016/j.bios.2020.112720	Excluded	Not focused on kidney disease
60	Pragmatic Recommendations for the Prevention and Treatment of Acute Kidney Injury in Patients with COVID-19 in Low- and Middle-Income Countries	COVID-LMIC Task Force Mahidol-Oxfo; Rudd, KE; Cizmeci, EA; Galli, GM; Lundeg, G; Schultz, MJ; Papali, A	Current recommendations for the management of patients with COVID-19 and acute kidney injury (AKI) are largely based on evidence from resource-rich settings, mostly located in high-income countries. It is often unpractical to apply these recommendations to resource-restricted settings. We report on a set of pragmatic recommendations for the prevention, diagnosis, and management of patients with C…	2021	AMERICAN JOURNAL OF TROPICAL MEDICINE AND HYGIENE	10.4269/ajtmh.20-1242	Excluded	No diagnostic data
61	Comparison of Changes in Urea and Electrolyte Levels in Saliva and Serum of Patients Before and after Hemodialysis	Zenuz, AT; Pakdel, F; Mortazavi, F; Katebi, K	Background: One of the methods for evaluating the efficiency of hemodialysis is measurement of serum urea levels before and after dialysis. Because urea is also secreted in the saliva, finding a relation between serum and salivary urea levels can facilitate this evaluation and decrease the frequency of blood sampling. The purpose of this study was to compare changes in the biochemical parameters …	2020	INTERNATIONAL JOURNAL OF PHARMACEUTICAL AND PHYTOPHARMACOLOGICAL RESEARCH		Excluded	No diagnostic data
62	Relationship between the amount of blood transfusion and the amount of iron chelation with blood and salivary ureum levels in children with beta thalassemia major	Pradypta, PG; Titien, I; Wm, PK	Introduction: Patients with thalassemia experience a synthesis of one of the beta chains of the globin gene, resulting in reduced hemoglobin formation. Patients with beta-thalassemia major require routine transfusions and iron chelation. Both of these cause impaired kidney function. This study aims to determine the relationship between the amount of blood transfusion and the amount of iron chelat…	2022	BALI MEDICAL JOURNAL	10.15562/bmj.v1113.3488	Excluded	No diagnostic data
63	Salivary and serum cystatin SA levels in patients with type 2 diabetes mellitus or diabetic nephropathy	Techatanawat, S; Surarit, R; Chairatvit, K; Roytrakul, S; Khovidhunkit, W; Thanakun, S; Izumi, Y; Khovidhunkit, SOP	Objective: To investigate putative salivary biomarkers for screening and diagnosis of type 2 diabetes mellitus and diabetic nephropathy.Design: Saliva and serum samples were collected from 29 patients with type 2 diabetes, 20 patients with diabetic nephropathy, eight patients with non-diabetic induced nephropathy, and 25 healthy subjects. Initially, pooled unstimulated saliva samples from six sex…	2019	ARCHIVES OF ORAL BIOLOGY	10.1016/j.archoralbio.2019.05.020	Excluded	No diagnostic data
64	Salivary Biomarker Evaluation of Chronic Pancreatitis Patients Reveals Alterations in Human Proteins, Cytokines, Prostaglandin E<sub>2</sub> Levels, and Bacterial Diversity	Waldron, RT; Jones, EK; Anani, VI; Hines, JM; Zhao, J; Lugea, A; Diniz, MA; Kim, S; Habtezion, A; Hoffman, KL; Petrosino, JF; Fisher, WE; Li, L; Lennon, RJ; Singh, RJ; Vege, SS; Pandol, SJ; Topazian, MD	ObjectivesChronic pancreatitis (CP) is a chronic fibroinflammatory condition of the pancreas difficult to diagnose in early stages. Novel biomarkers useful to facilitate early diagnosis or treatment responses may be found in biofluids. Although saliva can be easily and noninvasively collected from patients, useful salivary biomarkers from CP patients have not yet been identified.MethodsHere, we a…	2022	PANCREAS	10.1097/MPA.0000000000002113	Excluded	No diagnostic data
65	Role of saliva in the caries experience and calculus formation of young patients undergoing hemodialysis	Andrade, MRTC; Salazar, SLA; de Sa, LFR; Portela, M; Ferreira-Pereira, A; Soares, RMA; Leao, ATT; Primo, LG	Objectives The aims of this study were to investigate the caries experience, periodontal status, oral hygiene habits, and salivary parameters of children and adolescents undergoing hemodialysis (HD) and to compare them with their healthy counterparts.Methods Fifty-two HD patients were matched for age, sex, ethnicity, and social class with 52 healthy subjects for analysis of the number of decayed,…	2015	CLINICAL ORAL INVESTIGATIONS	10.1007/s00784-015-1441-4	Excluded	Pediatric population
66	Saliva as a non-invasive tool for assessment of metabolic and inflammatory biomarkers in children	Tvarijonaviciute, A; Martinez-Lozano, N; Rios, R; de Teruel, MCM; Garaulet, M; CerÃ³n, JJ	Background & aims: Epidemiological studies in school-age children are challenging, particularly those that aim to analyse metabolic markers on blood samples obtained via invasive and stressful procedures. The objective of this paper is to evaluate the use of saliva, as a non-invasive tool in epidemiological studies performed in school-age children, to capture metabolic changes associated with bod…	2020	CLINICAL NUTRITION	10.1016/j.clnu.2019.10.034	Excluded	Pediatric population
67	<i>Fucosyltransferase</i> 2 Non-Secretor and Low Secretor Status Predicts Severe Outcomes in Premature Infants	Morrow, AL; Meinzen-Derr, J; Huang, PW; Schibler, KR; Cahill, T; Keddache, M; Kallapur, SG; Newburg, DS; Tabangin, M; Warner, BB; Jiang, X	Objective To investigate secretor gene fucosyltransferase 2 (FUT2) polymorphism and secretor phenotype in relation to outcomes of prematurity.Study design Study infants were <= 32 weeks gestational age. Secretor genotype was determined from salivary DNA. Secretor phenotype was measured with H antigen, the carbohydrate produced by secretor gene enzymes, in saliva samples collected on day 9 +/- 5. …	2011	JOURNAL OF PEDIATRICS	10.1016/j.jpeds.2010.10.043	Excluded	No diagnostic data
68	Exploring the metabolic biomarkers and pathway changes in crucian under carbonate alkalinity exposure using high-throughput metabolomics analysis based on UPLC-ESI-QTOF-MS	Sun, YC; Han, SC; Yao, MZ; Liu, HB; Wang, YM	The aims of this study is to explore the metabolomic biomarker and pathway changes in crucian under carbonate alkalinity exposures using high-throughput metabolomics analysis based on ultra-performance liquid chromatography-electrospray ionization-quadrupole time of flight-tandem mass spectrometry (UPLC-ESI-QTOF-MS) for carrying out adaptive evolution of fish in environmental exposures and unders…	2020	RSC ADVANCES	10.1039/c9ra08090b	Excluded	Irrelevent title
69	Self-powered sensors for biomarker detection	Li, JX; Xu, LL; Zou, Y; Li, Z	Patient-friendly wearable and implantable sensors based on biomarkers play an important role in health monitoring and disease diagnosis with telemedicine and personalized medicine. However, due to the limited life of batteries, the long-term real-time detection of these biomarkers for a general sensor remains a huge challenge. The introduction of self-powered electronic devices is a possible appr…	2023	SENSORS & DIAGNOSTICS	10.1039/d3sd00050h	Excluded	Review
70	Oxidative stress and the antioxidant system in salivary glands of rats with experimental chronic kidney disease	Nogueira, Fernando Neves; Romero, Ana Carolina; Pedrosa, Marlus da Silva; Ibuki, Flavia Kazue; Bergamaschi, Cassia Toledo	ObjectiveThis study aims to analyze the presence of oxidative stress and activity of the antioxidant system in the parotid and submandibular salivary glands of rats with Chronic Kidney Disease (CKD).DesignSixteen male wistar rats were divided into two groups (n = 8, each): control rats and rats with CKD. CKD was induced by 5/6 nephrectomy. Blood urea nitrogen and serum creatinine clearance were q…	2020	Archives of Oral Biology	https://doi.org/10.1016/j.archoralbio.2020.104709	Excluded	Non-human study
71	Discerning biomimetic nanozyme electrodes based on g-C3N4 nanosheets and molecularly imprinted polythiophene nanofibers for detecting creatinine in microliter droplets of human saliva	Saeed, Maleeha; Saddique, Zohaib; Mujahid, Adnan; Afzal, Adeel	The growing risk of death associated with kidney dysfunction underlines the requirement for a cost-effective and precise point-of-care (POC) diagnostic tool to identify chronic kidney disease (CKD) at an early stage. This work reports the development of a non-invasive POC diagnostic based on cost-efficient, disposable electrodes and in situ-designed biomimetic nanozymes. The nanozymes are compose…	2024	Biosensors and Bioelectronics	https://doi.org/10.1016/j.bios.2023.115899	Excluded	No diagnostic data
72	Salivary and lacrimal secretion is reduced in patients with ESRD	Postorino, Maurizio; Catalano, Carlo; Martorano, Carmela; Cutrupi, Sebastiano; Marino, Carmen; Cozzupoli, Pietro; Scudo, Paolo; Zoccali, Carmine	Background:A reduction in salivary and lacrimal secretion has been described in several diseases. However, such alterations have not been investigated fully in patients with chronic renal failure. The aim of the present study is to estimate the frequency of alterations in salivary and lacrimal secretion in long-term hemodialysis patients.Methods:Sixty-three hemodialysis patients and 23 healthy co…	2003	American Journal of Kidney Diseases	https://doi.org/10.1016/S0272-6386(03)00908-9	Excluded	No diagnostic data
73	Excretion of Ofloxacin into Saliva in Rats with Renal Failure	Ding, Guohua; Naora, Kohji; Nagasako, Sadao; Hirano, Hidenari; Iwamoto, Kikuo	ABSTRACTTo clarify effects of renal failure on salivary distribution of ofloxacin (OFLX), a quinolone antibiotics, blood, parotid and mandibular saliva were collected from the single-step 5/6th-nephrectomized and sham-operated (control) rats after bolus i.v. administration of OFLX (5 mg/kg). The concentrations of OFLX in these samples were determined by high-performance liquid chromatography. Ren…	1998	The Journal of Pharmacology and Experimental Therapeutics	https://doi.org/10.1016/S0022-3565(24)37759-6	Excluded	Non-human study
74	Saliva biomarkers in oral disease	Zhou, Yuehong; Liu, Zhenqi	Saliva is a versatile biofluid that contains a wide variety of biomarkers reflecting both physiologic and pathophysiologic states. Saliva collection is noninvasive and highly applicable for tests requiring serial sampling. Furthermore, advances in test accuracy, sensitivity and precision for saliva has improved diagnostic performance as well as the identification of novel markers especially in or…	2023	Clinica Chimica Acta	https://doi.org/10.1016/j.cca.2023.117503	Excluded	Review
75	Human parotid saliva urea in renal failure and during dialysis	Shannon, I.L.; Feller, R.P.; Eknoyan, G.; Suddick, R.P.	Parotid saliva and plasma urea nitrogen concentrations were compared by saliva:plasma ratios and correlation coefficients under widely differing plasma urea levels, in patients with renal failure and in normal subjects. A near-perfect correlation (r = 0.97) was found in 56 pairs of samples from uraemic patients, with the ratio remaining constant at widely varying plasma urea levels. In unstimulat…	1977	Archives of Oral Biology	https://doi.org/10.1016/0003-9969(77)90082-6	Excluded	No diagnostic data
76	Developments in diagnostic applications of saliva in human organ diseases	Cui, Yangyang; Yang, Mengying; Zhu, Jia; Zhang, Hangkun; Duan, Zhili; Wang, Song; Liao, Zhenhua; Liu, Weiqiang	Saliva is one of the important body fluids that reflects normal internal characteristics and disease state of an individual. As a multi-composition oral fluid, has high potential for the surveillance of general health and disease, which contains various disease signal biomarkers and is non-invasive, convenient, fast and easy to be accepted by patients. At present, saliva is increasingly used as a…	2022	Medicine in Novel Technology and Devices	https://doi.org/10.1016/j.medntd.2022.100115	Excluded	Review
77	Characteristics and Correlations of the Oral and Gut Fungal Microbiome with Hypertension	Chen, Bo-Yan; Lin, Wen-Zhen; Li, Yu-Lin; Bi, Chao; Du, Lin-Juan; Liu, Yuan; Zhou, Lu-Jun; Liu, Ting; Xu, Shuo; Shi, Chao-Ji; Zhu, Hong; Wang, Yong-Li; Sun, Jian-Yong; Liu, Yan; Zhang, Wu-Chang; Zhang, Zhiyuan; Zhang, Hui-li; Zhu, Ya-Qin; Duan, Sheng-Zhong	Our study fills the gap in human studies investigating the oral and gut fungal microbiota in association with blood pressure. It characterizes the diversity and composition of the oral and gut fungal microbiome in human subjects, elucidates the dysbiosis of fungal ecology in a hypertensive population, and establishes oral-gut fungal correlations and fungus-clinical parameter correlations.ABSTRACT…	2022	Microbiology Spectrum	https://doi.org/10.1128/spectrum.01956-22	Excluded	No diagnostic data
78	Characteristics of human oral microbiome and its non-invasive diagnostic value in chronic kidney disease	Guo, Shiyuan; Wu, Ge; Liu, Wenli; Fan, Yajuan; Song, Wengang; Wu, Jian; Gao, Dan; Gu, Xi; Jing, Sanhui; Shen, Quanquan; Ren, Lingyan; Dong, Yindi; Liu, Zhangsuo	Background: Morbidity of chronic kidney disease (CKD) is increased, with many complications and high mortality rates. The characteristics of oral microbiome in CKD patients have not been reported. This study aims to analyze the oral microbiome, and to demonstrate the potential of microbiome as noninvasive biomarkers for CKD patients.Methods: The study collected 253 oral samples from different reg…	2022	Bioscience Reports	https://doi.org/10.1042/BSR20210694	Excluded	No diagnostic data
79	Screening for Kidney Disease in Low- and Middle-Income Countries	Kalyesubula, Robert; Conroy, Andrea L.; Calice-Silva, Viviane; Kumar, Vivek; Onu, Ugochi; Batte, Anthony; Kaze, Francoise Folefack; Fabian, June; Ulasi, Ifeoma	SummaryKidney disease is the 10th leading cause of death worldwide and disproportionately increases morbidity and mortality for people residing in low- and middle-income countries (LMICs). Considering the high burden of chronic kidney disease (CKD) on patients, society, and health care systems, strategies to improve screening for CKD need to be prioritized. With appropriate interventions, screeni…	2022	Seminars in Nephrology	https://doi.org/10.1016/j.semnephrol.2023.151315	Excluded	Review
80	Saliva renal function biomarkers as alternatives to plasma concentrations in obesity-induced kidney injury	Imafidon, Christian Eseigbe; Akomolafe, Rufus Ojo; Oke, Oluwamayowa Gracious	BackgroundThis study aimed at scientifically exploring the diagnostic potential of saliva in the determination of renal function status using Wistar rat model of obesity-induced kidney injury. This included assessment of the relationship between saliva and plasma renal function biomarkers (novel and classical) in obese condition.MethodSixteen male Wistar rats, 9â€“10 weeks old, were divided into …	2020	Obesity Medicine	https://doi.org/10.1016/j.obmed.2020.100195	Excluded	No diagnostic data
81	A novel LC-MS/MS assay for low concentrations of creatinine in sweat and saliva to validate biosensors for continuous monitoring of renal function	Adelaars, Sophie; LaprÃ©, Chyara S.M.; Raaijmakers, Patricia; Konings, Constantijn J.A.M.; Mischi, Massimo; Bouwman, R. Arthur; van de Kerkhof, Daan	Monitoring of kidney function traditionally relies on plasma creatinine concentrations, necessitating invasive blood draws. Non-invasively obtainable biofluids, such as sweat and saliva, present a patient-friendly alternative with potential for continuous monitoring. This study focusses on developing and validating a novel Liquid Chromatography- tandem Mass Spectrometry (LC-MS/MS) assay as a refe…	2025	Journal of Chromatography B	https://doi.org/10.1016/j.jchromb.2024.124444	Excluded	No diagnostic data
82	Effects of mouthwash interventions on xerostomia and unstimulated whole saliva flow rate among hemodialysis patients: A randomized controlled study	Yu, I-Chen; Tsai, Yun-Fang; Fang, Ji-Tseng; Yeh, Mei-Ming; Fang, Jia-You; Liu, Chieh-Yu	BackgroundDry mouth (xerostomia) is a common symptom in hemodialysis patients, which is associated with a reduced salivary flow. Xerostomia affects patientsâ€™ oral health and quality of life.ObjectivesThe aim of this study was to investigate using a mouthwash as a means to reduce xerostomia and improve saliva flow rates in hemodialysis patients.DesignA randomized controlled trial.Settings and me…	2016	International Journal of Nursing Studies	https://doi.org/10.1016/j.ijnurstu.2016.08.009	Excluded	No diagnostic data
83	A comparison of human dental plaque microcosm biofilms grown in an undefined medium and a chemically defined artificial saliva	Wong, L.; Sissions, C.H.	The growth and pathogenic properties of dental plaque result from interactions between the microbiota and the oral environment and have been studied in laboratory experimental systems ranging from single or a few species (such as in chemostats) to dental plaque microcosms. Microcosm plaque is an in vitro version of natural plaque and has been explored as a microflora model because it is sited a m…	2001	Archives of Oral Biology	https://doi.org/10.1016/S0003-9969(01)00016-4	Excluded	No diagnostic data
84	Point-of-Care Saliva Osmolarity Testing for the Screening of Hydration in Older Adults With Hypertension	Atjo, Neng Mira; Soraya, Gita Vita; Natzir, Rosdiana; Kasyim, Hasyim; Rasyid, Haerani; Chana, Gursharan; Erlichster, Michael; Skafidas, Efstratios; Hardjo, Marhaen	ObjectivesOlder adults have an elevated risk of dehydration, a state with proven detrimental cognitive and physical effects. Furthermore, the use of diuretics by hypertensive patients further compounds this risk. This prospective study investigated the diagnostic accuracy of point-of-care (POC) salivary osmolarity (SOSM) measurement for the detection of dehydration in hypertensive adults with and…	2022	Journal of the American Medical Directors Association	https://doi.org/10.1016/j.jamda.2022.08.015	Excluded	Not focused on kidney disease
85	Point-of-care biosensors and devices for diagnostics of chronic kidney disease	Liu, Yuan; Zhao, Xinping; Liao, Min; Ke, Guoliang; Zhang, Xiao-Bing	Chronic kidney disease (CKD) is a growing global health concern, necessitating early and accurate diagnostic tools to manage and mitigate its progression. Point-of-care (POC) biosensors and devices offer a promising solution for rapid, cost-effective, and accessible diagnostics. This review explores the latest advancements in POC biosensors and devices specifically designed for CKD diagnostics. I…	2024	Sensors and Diagnostics	https://doi.org/10.1039/d4sd00241e	Excluded	Review
86	WCN24-28 DIAGNOSIS OF CHRONIC KIDNEY FAILURE USING SALIVARY CREATININE AND UREA LEVELS AS ACCURATELY AS SERUM CREATININE AND UREA LEVELS, IN KHARTOUM, SUDAN 2019	Ahmed, Ann		2024	Kidney International Reports	https://doi.org/10.1016/j.ekir.2024.02.172	Excluded	Not focused on kidney disease
87	Modern creatinine (Bio)sensing: Challenges of point-of-care platforms	CÃ¡novas, RocÃ­o; Cuartero, MarÃ­a; Crespo, GastÃ³n A.	The importance of knowing creatinine levels in the human body is related to the possible association with renal, muscular and thyroid dysfunction. Thus, the accurate detection of creatinine may indirectly provide information surrounding those functional processes, therefore contributing to the management of the health status of the individual and early diagnosis of acute diseases. The questions a…	2019	Biosensors and Bioelectronics	https://doi.org/10.1016/j.bios.2019.01.048	Excluded	Review
88	DENTAL CONSIDERATIONS FOR THE PATIENT WITH RENAL DISEASE RECEIVING HEMODIALYSIS	DE ROSSI, SCOTT S.; GLICK, MICHAEL	An increasing number of Americans are living with end-stage renal disease. This disease has many implications for dentistry, in terms of oral manifestations and management of afflicted patients. The authors present pertinent information to help dentists treat patients who exhibit the oral and systemic manifestations of renal disease, from the onset of renal impairment through hemodialysis.	1996	The Journal of the American Dental Association	https://doi.org/10.14219/jada.archive.1996.0171	Excluded	Non-human study
89	Salivary lipid mediators: Key indexes of inflammation regulation in heart failure disease	Biagini, Denise; Ghimenti, Silvia; Lenzi, Alessio; Bonini, Andrea; Vivaldi, Federico; Oger, Camille; Galano, Jean-Marie; Balas, Laurence; Durand, Thierry; Salvo, Pietro; Di Francesco, Fabio; Lomonaco, Tommaso	Cardiovascular diseases (CVDs) are the leading cause of premature death and disability in humans and their incidence continues to increase. Oxidative stress and inflammation have been recognized as key pathophysiological factors in cardiovascular events. The targeted modulation of the endogenous mechanisms of inflammation, rather than its simple suppression, will become key in treating chronic in…	2023	Free Radical Biology and Medicine	https://doi.org/10.1016/j.freeradbiomed.2023.03.015	Excluded	No diagnostic data
90	Molecular signatures in infrared spectra of saliva in healthy, chronic and aggressive periodontitis	Saranya, K.K.N.; Maradi, Arun; Chithresan, Koshy; Janakiram, Sri Hari; Krishna, Praveen	The aim of the study was to employ IR spectroscopy to characterize saliva from healthy, chronic periodontitis, aggressive periodontitis and to determine specific spectral signatures that clearly demarcates healthy subjects, chronic periodontitis and aggressive periodontitis patients. 66 subjects (22 chronic periodontitis, 22 aggressive periodontitis and 22 healthy subjects) were recruited for the…	2020	Vibrational Spectroscopy	https://doi.org/10.1016/j.vibspec.2020.103179	Excluded	No diagnostic data
91	Inflammatory cytokines in saliva: Early signs of metabolic disorders in chronic kidney disease. A controlled cross-sectional study	Thorman, Royne; Lundahl, Joachim; Yucel-Lindberg, TÃ¼lay; Hylander, Britta	ObjectiveThe aim of this study was to evaluate correlations between levels of cytokines in secreted stimulated saliva in patients with chronic kidney disease (CKD) and hyposalivation.Study designSeventy patients with clearance <20 mL/min/1.73 m2 were evaluated; 40 were predialysis, 21 hemodialysis, and 9 peritoneal dialysis, and they were matched with 70 control subjects. Salivary flow rate was m…	2010	Oral Surgery, Oral Medicine, Oral Pathology, Oral Radiology, and Endodontology	https://doi.org/10.1016/j.tripleo.2010.07.007	Excluded	No diagnostic data
92	The Effect of Sea Buckthorn Supplement on Oral Health, Inflammation, and DNA Damage in Hemodialysis Patients: A Double-Blinded, Randomized Crossover Study	Rodhe, Ylva; Woodhill, Therese; Thorman, Royne; MÃ¶ller, Lennart; Hylander, Britta	ObjectiveChronic kidney disease is associated with inflammation, oxidative stress, malnutrition, poor oral health, and mouth dryness. The objective of this study was to evaluate effects of sea buckthorn oil (SBO) extract, which is rich in vitamins, phytochemicals, and polyunsaturated fatty acids, on oxidative stress, saliva production, and inflammation in hemodialysis patients.Design Setting and …	2013	Journal of Renal Nutrition	https://doi.org/10.1053/j.jrn.2012.08.006	Excluded	No diagnostic data
93	Chapter 103 - Gastrointestinal Problems in Acute Kidney Injury	Lew, Susie Q.; Ing, Todd S.	Gastrointestinal (GI) complications occur in patients with acute kidney injury (AKI) and vary in manifestation and intensity commensurate to the duration and severity of uremia. The signs and symptoms as well as pathogenesis of GI complications are similar to those of chronic kidney disease. Anorexia, nausea, and vomiting are frequent symptoms. GI hemorrhage in AKI patients in the ICU are prevent…	2019		https://doi.org/10.1016/B978-0-323-44942-7.00103-5	Excluded	No diagnostic data
94	Salivary gland metabolism in an animal model of chronic kidney disease	Carvalho, R.A.; Romero, A.C.; Ibuki, F.K.; Nogueira, F.N.	ObjectiveThe aim of this study was to determine the effects of experimental CKD into the metabolism of parotid and submandibular glands of rats. CKD was induced by 5/6 nephrectomy.DesignSerum analyses of BUN (Blood Urea Nitrogen) and creatinine concentrations were performed. Major salivary glands metabolism was investigated in vivo, both at rest and during salivary stimulation conditions by NMR i…	2019	Archives of Oral Biology	https://doi.org/10.1016/j.archoralbio.2019.05.026	Excluded	Non-human study
95	Proteomic and metabolomic approaches in the search for biomarkers in chronic kidney disease	CaÃ±adas-Garre, M.; Anderson, K.; McGoldrick, J.; Maxwell, A.P.; McKnight, A.J.	Chronic kidney disease (CKD) is an aging-related disorder that represents a major global public health burden. Current biochemical biomarkers, such as serum creatinine and urinary albumin, have important limitations when used to identify the earliest indication of CKD or in tracking the progression to more advanced CKD. These issues underline the importance of finding and testing new molecular bi…	2019	Journal of Proteomics	https://doi.org/10.1016/j.jprot.2018.09.020	Excluded	Review
96	Salivary markers in patients with chronic renal failure	Pallos, Debora; LeÃ£o, Mariella V.P.; Togeiro, Fernanda C.F.B.; Alegre, Larissa; Ricardo, Lucilene Hernandes; Perozini, Caroline; Ruivo, Gilson Fernandes	IntroductionChronic renal failure (CRF) is a progressive loss of renal function over a period of months or years. The major function of the kidneys is the removal of metabolic waste products, electrolytes and water. When this function is impaired, systemic changes, oral complications and alterations in salivary composition may occur.ObjectiveThis study aimed to compare the levels of immunological…	2015	Archives of Oral Biology	https://doi.org/10.1016/j.archoralbio.2015.09.008	Excluded	No diagnostic data
97	General considerations when dealing with biological fluid samples	Guthrie, J.W.; SiÃ³dmiak, J.; Krintus, M.	Biological fluid sampling is common practice in clinical and medical applications to determine patient health and diagnose common diseases and illnesses. In recent years, biological fluids have also been used for a number of different applications in proteomics, metabolomics, and metabonomics research for biomarker discovery. One of the main issues in proteomic research today is defining a set of…	2024		https://doi.org/10.1016/B978-0-443-15978-7.00079-5	Excluded	No diagnostic data
98	Salivary levels of calcium, phosphorus, potassium, albumin and correlation with serum biomarkers in hemodialysis patients	Rodrigues, Vandilson P.; Franco, Mayra M.; Marques, Consuelo P.C.; de Carvalho, Rosana C.C.; Leite, Sandra A.M.; Pereira, Antonio L.A.; Benatti, Bruno B.	ObjectivesEvidences suggest that hemodialysis patients have reduced salivary flow and changes in the composition of salivary secretion. These changes may reflect local and systemic disorders. The objectives of this study were to compare the salivary levels of calcium (Ca), phosphorus (P), potassium (K) and albumin in hemodialysis patients and healthy subjects, and to investigate a possible correl…	2016	Archives of Oral Biology	https://doi.org/10.1016/j.archoralbio.2015.11.016	Excluded	No diagnostic data
99	Quantitative body fluid proteomics in medicine â€” A focus on minimal invasiveness	CsÅ‘sz, Ã‰va; KallÃ³, GergÅ‘; MÃ¡rkus, Bernadett; DeÃ¡k, Eszter; Csutak, Adrienne; TÅ‘zsÃ©r, JÃ³zsef	Identification of new biomarkers specific for various pathological conditions is an important field in medical sciences. Body fluids have emerging potential in biomarker studies especially those which are continuously available and can be collected by non-invasive means. Changes in the protein composition of body fluids such as tears, saliva, sweat, etc. may provide information on both local and …	2017	Journal of Proteomics	https://doi.org/10.1016/j.jprot.2016.08.009	Excluded	Review
100	POS-368 Salivary glycopatterns as potential non-invasive biomarkers of diabetic nephropathy	HAN, Q.; Wang, X.; Ding, X.; Li, Q.; Cai, G.; Zhu, H.		2022	Kidney International Reports	https://doi.org/10.1016/j.ekir.2022.01.390	Excluded	No diagnostic data
101	Decreased salivary function in patients with end-stage renal disease requiring hemodialysis	Kao, Chia-Hung; Hsieh, Jih-Fang; Tsai, Shih-Chuan; Ho, Yung-Jen; Chang, Horng-Rong	It has been speculated that impaired salivary flow is common in patients with end-stage renal disease (ESRD) requiring hemodialysis (HD). The aim of this study is to investigate the relation between oral manifestations and salivary function in patients with ESRD undergoing HD. Salivary function was measured by quantitative salivary scintigraphy in 60 patients with ESRD undergoing HD, as well as i…	2000	American Journal of Kidney Diseases	https://doi.org/10.1053/ajkd.2000.19810	Excluded	No diagnostic data
102	A thread-based micro device for continuous electrochemical detection of saliva urea	Zhao, Zexu; Xiao, Jingcheng; Zhang, Xinyue; Jiang, Jingjing; Zhang, Meng; Li, Yuanchang; Li, Tianbao; Wang, Jinyi	Urea concentration is an essential indicator of various kidney diseases. The development of an effective method for detecting urea is still an important task. In recent years, microfluidic devices have become an attractive approach for constructing a novel urea analysis system because of their advantages such as less reagent and low sample consumption and high analysis speed. In this report, a co…	2023	Microchemical Journal	https://doi.org/10.1016/j.microc.2023.108634	Excluded	Non-human study
103	Ultrasensitive colorimetric detection of creatinine via its dual binding affinity for silver nanoparticles and silver ionsâ€ â€ Electronic supplementary information (ESI) available. See DOI: https://doi.org/10.1039/d3ra08736k	Huang, Jingle; Sokolikova, Maria; Ruiz-Gonzalez, Antonio; Kong, Yingqi; Wang, Yuxuan; Liu, Yingjia; Xu, Lizhou; Wang, Mingqing; Mattevi, Cecilia; Davenport, Andrew; Lee, Tung-Chun; Li, Bing	Creatinine is an important biomarker for the diagnosis of chronic kidney disease (CKD). Recently, it has been reported that the concentration of salivary creatinine correlates well with the concentration of serum creatinine, which makes the former useful for the development of non-invasive and point-of-care (POC) detection for CKD diagnosis. However, there exists a technical challenge in the rapi…	2024	RSC Advances	https://doi.org/10.1039/d3ra08736k	Excluded	No diagnostic data
104	Changes in salivary composition in patients with renal failure	TomÃ¡s, I.; Marinho, J.S.; Limeres, J.; Santos, M.J.; AraÃºjo, L.; Diz, P.	ObjectiveTo our knowledge, none of the articles has been published in the literature which analyse the alterations of saliva in different stages of chronic renal failure (CRF). The objective of this study has been to analyse the flow, pH and biochemical composition of saliva in patients with moderateâ€“severe CRF (Mâ€“S CRF) and with terminal renal failure (TRF).DesignThe study group was formed o…	2008	Archives of Oral Biology	https://doi.org/10.1016/j.archoralbio.2008.01.006	Excluded	No diagnostic data
105	Kidney function, but not nitrogen excretion, differs between Brown Swiss and Holstein dairy cows	Kessler, E.C.; Bruckmaier, R.M.; Gross, J.J.	ABSTRACTBrown Swiss (BS) cows have greater urea concentrations in milk and blood compared with Holstein (HO) cows. We tested the hypothesis that BS and HO cows differ in kidney function and nitrogen excretion. Blood, saliva, urine, and feces were sampled in 31 multiparous BS and 46 HO cows kept under identical feeding and management conditions. Samples were collected at different lactational stag…	2024	Journal of Dairy Science	https://doi.org/10.3168/jds.2024-24997	Excluded	No diagnostic data
106	Recent advances in biomarkers detection of various diseases by biosensors derived from optical chromogenic polymeric transducers: A review	Sharma, Vikrant; Kapil, Disha; Singh, Baljit	The present review article discusses the various sensors for biomarker detection available for multiple diseases with the scope of helping and encouraging researchers to design devices for the effective and early detection of diseases. In general, these sensors are classified into various types based on bio-recognition by detection systems or transducers. However, based on optical transducers, th…	2025	Process Biochemistry	https://doi.org/10.1016/j.procbio.2024.11.023	Excluded	Review
107	Influencing factors for saliva urea and its application in chronic kidney disease	Peng, Can-hui; Xia, Yun-cheng; Wu, Yong; Zhou, Zhi-fang; Cheng, Ping; Xiao, Ping	ObjectivesTo analyze possible influencing factors on concentration of saliva urea (SaU) and to validate its application in chronic kidney disease(CKD).Design and methodsLevel of SaU in patients and normal subjects was researched.ResultsThe concentration of SaU did not vary with sampling time and genders, but was related to ages and level of serum urea (U).ConclusionSaU concentration is stable and…	2013	Clinical Biochemistry	https://doi.org/10.1016/j.clinbiochem.2012.10.029	Excluded	No diagnostic data
108	Sample preparation using microfluidic technologies for non-invasive tests	Oksuz, Cemre; Tarim, E. Alperay; Ozcan, H. Ahsen; Koc, Sadik; Tekin, H. Cumhur	The collection of a biological sample and the steps carried out to obtain the target in a sample covers the sample preparation procedures which are one of the important steps for diagnostic tests. Removing interferences in a complex sample, preventing undesirable reactions, separating, purifying, and enriching the sample are among the steps that can be applied to samples for analysis. Non-invasiv…	2024		https://doi.org/10.1016/B978-0-443-15978-7.00038-2	Excluded	Review
109	Assessment of internal derangement of the temporomandibular joint according to the concentration of salivary cytokines in patients with spondyloarthritis	Ana-Marija, Laskarin; Gordana, Laskarin; Tatjana, Kehler; Renata, Grzic; Niksa, Dulcic	Spondyloarthritis (SpA) is a group of autoinflammatory/autoimmune diseases that affects the spine and peripheral joints. Involvement of the cervical spine correlates with occurrence of temporomandibular disorders (TMDs). Proinflammatory cytokines, interleukin (IL)-23, IL-17A, and tumour necrosis factor-alpha (TNF-Î±) are significantly involved in the immunopathogenesis of SpA, and inflammation is…	2023	Medical Hypotheses	https://doi.org/10.1016/j.mehy.2022.111000	Excluded	No diagnostic data
110	Is This Elderly Patient Dehydrated? Diagnostic Accuracy of Hydration Assessment Using Physical Signs, Urine, and Saliva Markers	Fortes, Matthew B.; Owen, Julian A.; Raymond-Barker, Philippa; Bishop, Claire; Elghenzai, Salah; Oliver, Samuel J.; Walsh, Neil P.	ObjectivesDehydration in older adults contributes to increased morbidity and mortality during hospitalization. As such, early diagnosis of dehydration may improve patient outcome and reduce the burden on healthcare. This prospective study investigated the diagnostic accuracy of routinely used physical signs, and noninvasive markers of hydration in urine and saliva.DesignProspective diagnostic acc…	2015	Journal of the American Medical Directors Association	https://doi.org/10.1016/j.jamda.2014.09.012	Excluded	No diagnostic data
111	Human cystatin C in fibrotic diseases	Lalmanach, Gilles; Rigoux, Baptiste; David, Alexis; Tahri-Joutey, Mounia; Lecaille, Fabien; Marchand-Adam, Sylvain; Saidi, Ahlame	Human cystatin C (hCC), which has a pervasive distribution within body fluids and is ubiquitously expressed by numerous cells and tissues, is a highly potent extracellular inhibitor of cysteine proteases. Besides measurement of serum creatinine, which is the most widely used technique for appraising glomerular filtration rate (GFR), hCC has emerged as a relevant GFR biomarker, because its quantif…	2025	Clinica Chimica Acta	https://doi.org/10.1016/j.cca.2024.120016	Excluded	No diagnostic data
112	Salivary markers of kidney function â€” Potentials and limitations	Celec, Peter; TÃ³thovÃ¡, Ä½ubomÃ­ra; Å ebekovÃ¡, KatarÃ­na; PodrackÃ¡, Ä½udmila; Boor, Peter	Saliva can be collected non-invasively, repeatedly and without trained personnel. It is a promising diagnostic body fluid with clinical use in endocrinology and dentistry. For decades, it is known that saliva contains also urea, creatinine and other markers of renal function. Clinical studies have shown that the salivary concentrations of these markers could be useful for the assessment of kidney…	2016	Clinica Chimica Acta	https://doi.org/10.1016/j.cca.2015.11.028	Excluded	No diagnostic data
113	Metabolomics: Unveiling biological matrices in precision nutrition and health	Catussi, Bruna Lima Chechin; Lo Turco, Edson GuimarÃ£es; Pereira, Dirceu Mendes; Teixeira, Rafael Matheus Nunes; Castro, BÃ¡rbara Prestes; Massaia, Irineu Francisco Delfino	SummaryPrecision nutrition, an expanding field at the intersection of nutrition science and personalized medicine, is rapidly evolving with metabolomics integration. Metabolomics, facilitated by advanced technologies like mass spectrometry (MS) and nuclear magnetic resonance (NMR) spectroscopy, facilitates comprehensive profiling of metabolites across diverse biological samples. From the perspect…	2024	Clinical Nutrition ESPEN	https://doi.org/10.1016/j.clnesp.2024.10.148	Excluded	Review
114	Dietary nitrate load lowers blood pressure and renal resistive index in patients with chronic kidney disease: A pilot study	Kemmner, Stephan; Lorenz, Georg; Wobst, Jana; Kessler, Thorsten; Wen, Ming; GÃ¼nthner, Roman; Stock, Konrad; Heemann, Uwe; Burkhardt, Klaus; Baumann, Marcus; Schmaderer, Christoph	Beetroot has a high concentration of inorganic nitrate, which can serially reduced to form nitrite and nitric oxide (NO) after oral ingestion. Increased renal resistive index (RRI) measured by Doppler ultrasonography is associated with higher cardiovascular mortality in hypertensive patients with reduced renal function over time defined as chronic kidney disease (CKD). Our aim was to investigate …	2017	Nitric Oxide	https://doi.org/10.1016/j.niox.2017.01.011	Excluded	Irrelevent index test
115	Pilot study for assessment of prevalence of intrafamilial hepatitis C transmission in relation to salivary viral load among infected patients with and without chronic renal failure	El Tayeb, Hoda; El Nakeeb, Noha A.; Sayed, Moataz M.; Yousry, Wael A.; Agwa, Sara H.A.	HCV-RNA in saliva of HCV patients provides a biological basis for its potential transmission. HCV viremia is particularly high in HCV patients on hemodialysis. This study aimed to evaluate the prevalence of HCV in saliva of HCV patients with and without renal failure, and the possible role of intrafamilial transmission of the virus. Twenty HCV patients were enrolled in this study. They were divid…	2012	Egyptian Journal of Medical Human Genetics	https://doi.org/10.1016/j.ejmhg.2011.09.001	Excluded	No diagnostic data
116	Reference intervals for saliva analytes collected by a standardized method in a physically active population	Nunes, LÃ¡zaro Alessandro Soares; Brenzikofer, RenÃ©; Macedo, Denise Vaz	ObjectivesOur aims were to test a liquid-based saliva collection system for total antioxidant status (TAS), uric acid (UA), total protein concentration (TP) and salivary alpha-amylase (SAA) activity; to determine if these analytes in serum and saliva are correlated in a physically active population and to establish reference intervals for these parameters.Design and methodsParticipants in this st…	2011	Clinical Biochemistry	https://doi.org/10.1016/j.clinbiochem.2011.09.012	Excluded	No diagnostic data
117	Tongue depressor (bio)sensors: A fast decentralized self-testing of salivary biomarkers for personalized medicine	de Lima, Lucas Felipe; Ferreira, AndrÃ© Lopes; do Nascimento, Guida Hellen Mota; Cardoso, Luana Pereira; de Jesus, Marcelo Bispo; de Araujo, William Reis	The clinical tests usually make use of blood samples, requiring invasive sample collection protocols, which are not appropriate for decentralized, frequent, and point-of-care (POC) applications. Here, we report disposable (bio)sensors combining electrochemical and colorimetric technologies on an accessible and lightweight wooden tongue depressor platform. The array of (bio)sensors on this commonl…	2024	Chemical Engineering Journal	https://doi.org/10.1016/j.cej.2024.152885	Excluded	No diagnostic data
118	Some more about dogs: Proteomics of neglected biological fluids	Miller, Ingrid; Schlosser, Sarah; Palazzolo, Luca; Veronesi, Maria Cristina; Eberini, Ivano; Gianazza, Elisabetta	We report in this manuscript what is known about the protein makeup of a selection of biological fluids in the domestic dog. The samples we review â€“ amniotic and allantoic fluid, seminal fluid, saliva, bile, synovial fluid, tears â€“ are still very poorly characterized in this species. For some of them we can present results from our own, mainly unpublished experiments.SignificanceThe dog is on…	2020	Journal of Proteomics	https://doi.org/10.1016/j.jprot.2020.103724	Excluded	Review
119	Diagnostic Performance of a Saliva Urea Nitrogen Dipstick to Detect Kidney Disease in Malawi	Evans, Rhys; Calice-Silva, Viviane; Raimann, Jochen G.; Hemmila, Ulla; Craik, Alison; Mtekateka, Mwayi; Hamilton, Fergus; Kawale, Zuze; Dobbie, Hamish; Dreyer, Gavin; Levin, Nathan; Kotanko, Peter; Pecoits-Filho, Roberto	IntroductionKidney disease (KD), including acute kidney injury, is common, severe and leads to significant mortality in the developing world. However, simple tools to facilitate diagnosis and guide treatment are lacking. We studied the diagnostic performance of saliva urea nitrogen (SUN) measured by dipstick to diagnose KD in a low-resource setting.MethodsMedical admissions to a tertiary hospital…	2017	Kidney International Reports	https://doi.org/10.1016/j.ekir.2016.12.006	Included	NA
120	Comparison of Saliva Nitric Oxide between Chronic Kidney Disease Before and After Dialysis and with Control Group	Rezaei, Fatemeh; Mohhamadi, Reza	IntroductionChronic Kidney Disease (CKD) is a chronic progressive disorder and a major cause of death and disability in all countries. In the kidneys, Nitric Oxide (NO) has involved in several important cellular processes including glomerular and modular hemodynamics set-out, tubular - glomerular feedback reaction, renin releasing and extracellular fluid volume but NO can act as an inflammatory m…	2018	The Open Dentistry Journal	https://doi.org/10.2174/1874210601812010213	Excluded	No diagnostic data
121	The use of biological fluids in microfluidic paper-based analytical devices (Î¼PADs): Recent advances, challenges and future perspectives	Brazaca, LaÃ­s Canniatti; Imamura, Amanda Hikari; Blasques, Rodrigo Vieira; Camargo, JÃ©ssica Rocha; Janegitz, Bruno Campos; Carrilho, Emanuel	The use of microfluidic paper-based analytical devices (Î¼PADs) for aiding medical diagnosis is a growing trend in the literature mainly due to their low cost, easy use, simple manufacturing, and great potential for application in low-resource settings. Many important biomarkers (proteins, ions, lipids, hormones, DNA, RNA, drugs, whole cells, and more) and biofluids are available for precise dete…	2024	Biosensors and Bioelectronics	https://doi.org/10.1016/j.bios.2023.115846	Excluded	Review
122	Recent advances in wearable biosensors for non-invasive monitoring of specific metabolites and electrolytes associated with chronic kidney disease: Performance evaluation and future challenges	Kukkar, Deepak; Zhang, Daohong; Jeon, B.H.; Kim, Ki-Hyun	Currently, the diagnosis of chronic kidney disease (CKD) is generally made by painful and prolonged procedures for blood screening. Therefore, it is desirable to develop rapid, non-invasive monitoring strategies as an alternative. It is noted that the majority of the typical molecular markers related to the progression and diagnosis of CKD have not been explored sufficiently for the clinical appl…	2022	TrAC Trends in Analytical Chemistry	https://doi.org/10.1016/j.trac.2022.116570	Excluded	Review
123	Putative effect of chronic renal failure on granular convoluted tubule of submandibular gland in male rats: Immunohistochemical and ultrastructural study	Alghonemy, Wafaa Yahia; Rashed, Fatema; Helal, Mai Badreldin	ObjectiveThis study aimed to investigate the ultrastructural and immunohistochemical changes in the granular convoluted tubule (GCT) of rodents' submandibular gland (SMG) upon theinduction of chronic renal failure.Material and methodsThirty young adult Sprague-Dawley rats were randomized into three groups: the Control group, rats received no intervention; the Sham group, rats underwent surgical i…	2024	Journal of Oral Biology and Craniofacial Research	https://doi.org/10.1016/j.jobcr.2023.11.004	Excluded	Non-human study
124	Association of Apical Periodontitis with Different Stages of Chronic Kidney Disease Measured by Glomerular Filtration Rate and Systemic Markers: An Observational Study	Lamba, Jyoti; Mittal, Shweta; Tewari, Sanjay; Jain, Deepak; Tewari, Shikha; Duhan, Jigyasa; Sangwan, Pankaj; Kumar, Vinay	IntroductionThe aim of this study was to assess the prevalence and severity of apical periodontitis (AP) in subjects with different stages of chronic kidney disease (CKD) and its association with systemic markers.MethodsIn this cross-sectional study, 105 patients with CKD (n = 35 each in the early, predialysis, and hemodialysis groups) and 105 healthy controls were included. The prevalence, numbe…	2023	Journal of Endodontics	https://doi.org/10.1016/j.joen.2023.08.012	Excluded	Irrelevent index test
125	Understanding Cisplatin Pharmacokinetics and Toxicodynamics to Predict and Prevent Kidney Injury	Thompson, Lauren E.; Joy, Melanie S.	ABSTRACTCisplatin is a common platinum-based chemotherapeutic that induces acute kidney injury (AKI) in about 30% of patients. Pharmacokinetic/toxicodynamic (PKTD) models of cisplatin-induced AKI have been used to understand risk factors and evaluate potential mitigation strategies. While both traditional clinical biomarkers of kidney function [e.g., serum creatinine (SCr), blood urea nitrogen (B…	2024	The Journal of Pharmacology and Experimental Therapeutics	https://doi.org/10.1124/jpet.124.002287	Excluded	Review
126	Alterations in the sarcopenia index are associated with inflammation, gut, and oral microbiota among heart failure, left ventricular assist device, and heart transplant patients	Yuzefpolskaya, Melana; Bohn, Bruno; Ladanyi, Annamaria; Pinsino, Alberto; Braghieri, Lorenzo; Carey, Matthew R.; Clerkin, Kevin; Sayer, Gabriel T.; Latif, Farhana; Koji, Takeda; Uriel, Nir; Nandakumar, Renu; Uhlemann, Anne-Catrin; Colombo, Paolo C.; Demmer, Ryan T.	BackgroundSarcopenia, characterized by loss of muscle mass and function, is prevalent in heart failure (HF) and predicts poor outcomes. We investigated alterations in sarcopenia index (SI), a surrogate for skeletal muscle mass, in HF, left ventricular assist device (LVAD), and heart transplant (HT), and assessed its relationship with inflammation and digestive tract (gut and oral) microbiota.Meth…	2024	The Journal of Heart and Lung Transplantation	https://doi.org/10.1016/j.healun.2024.04.069	Excluded	Irrelevent index test
127	Review: Recent progress in fluorescent molecular systems for the detection of disease-related biomarkers in biofluids	Nair, Ratish R.; An, Jong Min; Kim, Jaehoon; Kim, Dokyoung	The use of biofluids as a diagnostic tool for chronic health conditions has been gaining traction in recent years. These fluids, which can be obtained non-invasively (such as urine, saliva and sweat) or invasively (such as blood plasma, blood serum, synovial fluid and cerebrospinal fluid (CSF)), offer a convenient and rapid means of diagnosis. In this article, we will review the recent progress i…	2023	Coordination Chemistry Reviews	https://doi.org/10.1016/j.ccr.2023.215336	Excluded	Review
128	Saliva as a Diagnostic Fluid	Malamud, Daniel		2011	Dental Clinics of North America	https://doi.org/10.1016/j.cden.2010.08.004	Excluded	Irrelevent book chapter
129	SUN-229 DIAGNOSTIC PERFORMANCE OF SALIVARY UREA NITROGEN DIPSTICKS IN THE DETECTION OF CHRONIC KIDNEY DISEASE STAGES 3-5 IN CAMEROONIAN PATIENTS WITH DIABETES MELLITUS	Nzana, V.; Tchoupe, M.; Kaze, F.F.; Maimouna, M.; Nono, T.; Fozeu, F.L.; Ashuntantang, G.		2019	Kidney International Reports	https://doi.org/10.1016/j.ekir.2019.05.633	Excluded	Irrelevent book chapter
130	15 - Sleep Disorders in Chronic Kidney Disease	Roumelioti, Maria-Eleni; Unruh, Mark L.		2019		https://doi.org/10.1016/B978-0-323-52978-5.00015-X	Excluded	Irrelevent
131	H2S- and NO-releasing gasotransmitter platform: A crosstalk signaling pathway in the treatment of acute kidney injury	Pieretti, Joana Claudio; Junho, Carolina Victoria Cruz; Carneiro-Ramos, Marcela Sorelli; Seabra, Amedea Barozzi	Acute kidney injury (AKI) is a syndrome affecting most patients hospitalized due to kidney disease; it accounts for 15 % of patients hospitalized in intensive care units worldwide. AKI is mainly caused by ischemia and reperfusion (IR) injury, which temporarily obstructs the blood flow, increases inflammation processes and induces oxidative stress. AKI treatments available nowadays present notable…	2020	Pharmacological Research	https://doi.org/10.1016/j.phrs.2020.105121	Excluded	Review
132	Chapter One - Biosensors for saliva biomarkers	AydÄ±n, Elif Burcu; AydÄ±n, Muhammet; SezgintÃ¼rk, Mustafa Kemal	The analysis of salivary biomarkers has gained interest and is advantageous for simple, safe, and non-invasive testing in diagnosis as well as treatment. This chapter explores the importance of saliva biomarkers and summarizes recent advances in biosensor fabrication. The identification of diagnostic, prognostic and therapeutic markers in this matrix enables more rapid and frequent testing when c…	2023		https://doi.org/10.1016/bs.acc.2022.11.001	Excluded	Irrelevent
133	Efficacy of Lemon Mouthwash in Improving Dry Mouth Symptoms and Salivary Flow in Hemodialysis Patients	Yu, I-Chen; Fang, Ji-Tseng	ObjectivesGargling mouthwash is a safe and convenient oral care intervention; it rinses the mouth and increases salivary flow rate. The effectiveness of lemon mouthwash in relieving xerostomia and increasing the salivary flow rate among hemodialysis patients has not been studied. Our study sought to analyze the effectiveness of varying concentrations of lemon in mouthwash solutions on xerostomia …	2024	Journal of Renal Nutrition	https://doi.org/10.1053/j.jrn.2024.07.007	Excluded	Irrelevent
134	A comprehensive proteomic profiling of urinary exosomes and the identification of early non-invasive biomarker in patients with coronary artery disease	Sharma, Pratibha; Roy, Ambuj; Dhamija, Rajinder K.; Bhushan, Sudha; Baswal, Kamal; Kulandaisamy, Rajkumar; Yadav, Satyavir; Kumar, Saroj; Inampudi, Krishna Kishore	Urinary small extracellular vesicles or exosomes (uEVs) source could be an emerging trove of biomarkers in coronary artery disease (CAD). It is a chronic inflammatory disease having a long asymptomatic phase of fatty-fibrous development in arteries leading to angina, myocardial infarction, and death. Our study was aimed at identifying differential protein expression profiling of uEVs in CAD. We c…	2024	Journal of Proteomics	https://doi.org/10.1016/j.jprot.2023.105059	Excluded	Irrelevent
135	A dynamic pooling based convolutional neural network approach to detect chronic kidney disease	Navaneeth, Bhaskar; Suchetha, M	ObjectiveIn this paper, we present a deep learning technique and a novel detection methodology to detect Chronic Kidney Disease (CKD) from saliva samples.MethodsA hybrid deep learning network comprising of Convolutional Neural Network (CNN) and Support Vector Machine (SVM) classifier is introduced to overcome the challenges faced by conventional data classification networks. A novel dynamic pooli…	2020	Biomedical Signal Processing and Control	https://doi.org/10.1016/j.bspc.2020.102068	Excluded	Irrelevent
136	Determination of urea with special emphasis on biosensors: A review	Pundir, C.S.; Jakhar, Seema; Narwal, Vinay	Urea is the major end product of nitrogen metabolism in humans, which is eliminated from the body mainly by the kidneys through urine but is also secreted in body fluids such as blood and saliva. Its level in urine ranges from 7 to 20â€¯mg/dL, which drastically rises under patho-physiological conditions thus providing key information of renal function and diagnosis of various kidney and liver dis…	2019	Biosensors and Bioelectronics	https://doi.org/10.1016/j.bios.2018.09.067	Excluded	Review
137	DNA damage in salivary gland tissue in patients with chronic kidney disease, measured by the comet assay	Ersson, Clara; Thorman, Royne; Rodhe, Ylva; MÃ¶ller, Lennart; Hylander, Britta	ObjectiveThe aim of this observational study was to investigate the relationship between DNA damage in minor accessory salivary glands, hyposalivation, and inflammation in patients with chronic kidney disease (CKD).Study designDNA strand breaks and oxidative DNA lesions in salivary glands, inflammatory markers, and uremic state were measured in 79 patients with CKD and matched controls.ResultsCKD…	2011	Oral Surgery, Oral Medicine, Oral Pathology, Oral Radiology, and Endodontology	https://doi.org/10.1016/j.tripleo.2011.03.016	Excluded	Irrelevent
138	Smart biosensors and intelligent devices for salivary biomarker detection	Zheng, Xufeng; Zhang, Fanrou; Wang, Kun; Zhang, Wei; Li, Yige; Sun, Yue; Sun, Xiaolin; Li, Chunyan; Dong, Biao; Wang, Lin; Xu, Lin	Smart and intelligent designs beyond conventionality of the biosensors offer promising prospects for portable, flexible, multifunctional, and efficient operation which enable to realize real-time, fast, and in-vivo detection of interest biomarkers in saliva. This review focus on the recent progress made in design of smart biosensor and intelligent device for salivary biomarker detection. The firs…	2021	TrAC Trends in Analytical Chemistry	https://doi.org/10.1016/j.trac.2021.116281	Excluded	Review
139	Links between oropharyngeal microbiota and IgA nephropathy: A paradigm shift from isolated microbe to microbiome	Tangon, Narongsak; Kumfu, Sirinart; Chattipakorn, Nipon; Chattipakorn, Siriporn C.	Immunoglobulin A nephropathy (IgAN) is the most prevalent form of primary glomerulonephritis globally, yet its pathogenesis remains incompletely understood. While much research has focused on the gut microbiome in the development of the disease, emerging evidence suggests that the oropharyngeal microbiota may also be a potential contributor. Studies have revealed significant alterations in oropha…	2025	Microbiological Research	https://doi.org/10.1016/j.micres.2024.128005	Excluded	Review
140	Chapter Six - Biochemical analysis of oral fluids for disease detection	Khurshid, Zohaib; Warsi, Ibrahim; Moin, Syed F.; Slowey, Paul D.; Latif, Muhammad; Zohaib, Sana; Zafar, Muhammad S.	The field of diagnostics using invasive blood testing represents the majority of diagnostic tests used as part of routine health monitoring. The relatively recent introduction of salivary diagnostics has lead to a major paradigm shift in diagnostic analyses. Additionally, in this era of big data, oral fluid testing has shown promising outcomes in a number of fields, particularly the areas of geno…	2021		https://doi.org/10.1016/bs.acc.2020.04.005	Excluded	Irrelevent
141	Ammonia detection: A pathway towards potential point-of-care diagnostics	Rath, Ronil J.; Herrington, Jack O.; Adeel, Muhammad; GÃ¼der, Firat; Dehghani, Fariba; Farajikhah, Syamak	Invasive methods such as blood collection and biopsy are commonly used for testing liver and kidney function, which are painful, time-consuming, require trained personnel, and may not be easily accessible to people for their routine checkup. Early diagnosis of liver and kidney diseases can prevent severe symptoms and ensure better management of these patients. Emerging approaches such as breath a…	2024	Biosensors and Bioelectronics	https://doi.org/10.1016/j.bios.2024.116100	Excluded	Review
142	Recent advances on paper-based microfluidic devices for bioanalysis	Silva-Neto, Habdias A.; Arantes, Iana V.S.; Ferreira, AndrÃ© L.; do Nascimento, Guida H.M.; Meloni, Gabriel N.; de Araujo, William R.; PaixÃ£o, Thiago R.L.C.; Coltro, Wendell K.T.	Paper-based microfluidic devices have emerged as powerful platforms for bioanalysis offering advantages over other substrate materials including simpler fabrication protocols, compatibility with multi-purpose detectors, and global affordability. This review presents and discusses important information related to manufacturing methods, integrative sensing materials, the clinical relevance of bioma…	2023	TrAC Trends in Analytical Chemistry	https://doi.org/10.1016/j.trac.2022.116893	Excluded	Review
143	Biomimetic nanozyme-based electrochemical sensor integrated with microfluidic cell for on-site uric acid detection	Zhao, Peng; Zuo, Jinxin; Huang, Chaowang; Hu, Qiao; Zhang, Jing; Xu, Jing; Chen, Xiaolong; Hu, Mingdong	Uric acid (UA) is the key indicator highly associated with gout, and on-site UA detection is of great significance for personalized health management. Herein, we propose an integrated microfluidic electrochemical sensing platform for real-time UA detection. The platform mainly consists of a biomimetic nanozyme-based electrochemical sensor and a microfluidic cell. The biomimetic nanozyme with desi…	2024	Microchemical Journal	https://doi.org/10.1016/j.microc.2024.112114	Excluded	No diagnostic data
144	SUN-034 DOES SALIVARY UREA NITROGEN DIPSTICK ALLOW PEDIATRIC ACUTE INJURY DETECTION IN SUB-SAHARAN AFRICA?	Hussein, R.; Calice-Silva, V.; Evans, R.; Levin, N.W.; Ellidir, R.A.; M. Ali, E.; Bakhiet, Y.; Ahmed, A.; Abdelkareem, A.; Abdelraheem, M.B.; Pecoits-Filho, R.; Raimann, J.G.		2020	Kidney International Reports	https://doi.org/10.1016/j.ekir.2020.02.557	Excluded	Pediatric population
145	Correlation of serum biochemical parameters and saliva pH in healthy individuals	AlSufyani, Amal A.	Saliva has the potential to work alongside needles in standard medical diagnosis. Yet the number of studies aimed at deciphering the biochemical communication between saliva and the rest of the bodyâ€™s systems is still very limited. The aim of this study is to investigate the interfluid interaction between saliva and serum by determining the correlation between saliva pH and serum biochemical pa…	2023	Saudi Journal of Biological Sciences	https://doi.org/10.1016/j.sjbs.2023.103793	Excluded	Irrelevent population
146	Chapter 15 - Development and characterization of an electrochemical sensor using molecularly imprinted polymer based on a gold screen-printed electrode for the detection of creatinine and glucose in human urine and saliva	Bouchikhi, Benachir; Diouf, Alassane; Ennaji, Moulay Mustapha; El Bari, Nezha	The development of noninvasive and enzyme-free devices is nowadays very popular in medical research due to their affordable cost and also to bypass the restrictions because of the measurements requiring blood. For this purpose, this work presents the development of noninvasive electrochemical sensors operating in secreted human physiological fluids, namely, urine and saliva. The proposed electroc…	2023		https://doi.org/10.1016/B978-0-12-824156-1.00016-9	Excluded	Irrelevent book chapter
147	Location-Specific Oral Microbiome Possesses Features Associated With CKD	Hu, Jianzhong; Iragavarapu, Srinivas; Nadkarni, Girish N.; Huang, Ruiqi; Erazo, Monica; Bao, Xiuliang; Verghese, Divya; Coca, Steven; Ahmed, Mairaj K.; Peter, Inga	IntroductionChronic kidney disease (CKD), a progressive loss of renal function, can lead to serious complications if underdiagnosed. Many studies suggest that the oral microbiota plays important role in the health of the host; however, little is known about the association between the oral microbiota and CKD pathogenesis.MethodsIn this study, we surveyed the oral microbiota in saliva, the left an…	2018	Kidney International Reports	https://doi.org/10.1016/j.ekir.2017.08.018	Excluded	Irrelevent outcome
148	Temporal profiles of viral load in posterior oropharyngeal saliva samples and serum antibody responses during infection by SARS-CoV-2: an observational cohort study	To, Kelvin Kai-Wang; Tsang, Owen Tak-Yin; Leung, Wai-Shing; Tam, Anthony Raymond; Wu, Tak-Chiu; Lung, David Christopher; Yip, Cyril Chik-Yan; Cai, Jian-Piao; Chan, Jacky Man-Chun; Chik, Thomas Shiu-Hong; Lau, Daphne Pui-Ling; Choi, Chris Yau-Chung; Chen, Lin-Lei; Chan, Wan-Mui; Chan, Kwok-Hung; Ip, Jonathan Daniel; Ng, Anthony Chin-Ki; Poon, Rosana Wing-Shan; Luo, Cui-Ting; Cheng, Vincent Chi-Chu…	SummaryBackgroundCoronavirus disease 2019 (COVID-19) causes severe community and nosocomial outbreaks. Comprehensive data for serial respiratory viral load and serum antibody responses from patients infected with severe acute respiratory syndrome coronavirus 2 (SARS-CoV-2) are not yet available. Nasopharyngeal and throat swabs are usually obtained for serial viral load monitoring of respiratory i…	2020	The Lancet Infectious Diseases	https://doi.org/10.1016/S1473-3099(20)30196-1	Excluded	Irrelevent outcome
149	CHAPTER 71 - Gastrointestinal Problems in Acute Renal Failure	Sam, Ramin; Kohn, Orly F.; Chow, May T.; Ing, Todd S.		2009		https://doi.org/10.1016/B978-1-4160-4252-5.50074-5	Excluded	Book chapter
150	A colorimetric electronic tongue for point-of-care detection of COVID-19 using salivary metabolites	Bordbar, Mohammad Mahdi; Samadinia, Hosein; Sheini, Azarmidokht; Aboonajmi, Jasem; Sharghi, Hashem; Hashemi, Pegah; Khoshsafar, Hosein; Ghanei, Mostafa; Bagheri, Hasan	The monitoring of profile concentrations of chemical markers in saliva samples can be used to diagnose COVID-19 patients, and differentiate them from healthy individuals. Here, this purpose is achieved by designing a paper-based colorimetric sensor with an origami structure, containing general receptors such as pH-sensitive organic dyes, Lewis donors or acceptors, functionalized nanoparticles, an…	2022	Talanta	https://doi.org/10.1016/j.talanta.2022.123537	Excluded	Irrelevent outcome
151	Ulcerative uremic stomatitis associated with untreated chronic renal failure: Report of a case and review of the literature	Antoniades, Demetrios Z.; Markopoulos, Anastasios K.; Andreadis, Demetrios; Balaskas, Ilias; Patrikalou, Eva; Grekas, Demetrios	Uremic stomatitis represents a relatively uncommon intraoral complication seen, mostly, in cases of end-stage renal disease or undiagnosed/untreated chronic renal failure. Its incidence has decreased due to the advent of renal dialysis. Clinically uremic stomatitis is characterized by the presence of painful plaques and crusts that are usually distributed on the buccal mucosa, dorsal or ventral s…	2006	Oral Surgery, Oral Medicine, Oral Pathology, Oral Radiology, and Endodontology	https://doi.org/10.1016/j.tripleo.2005.08.006	Excluded	Case report
152	A Computationally Efficient Correlational Neural Network for Automated Prediction of Chronic Kidney Disease	Bhaskar, N.; Suchetha, M.	ObjectivesIn this paper, we propose a computationally efficient Correlational Neural Network (CorrNN) learning model and an automated diagnosis system for detecting Chronic Kidney Disease (CKD). A Support Vector Machine (SVM) classifier is integrated with the CorrNN model for improving the prediction accuracy.Material and methodsThe proposed hybrid model is trained and tested with a novel sensing…	2021	IRBM	https://doi.org/10.1016/j.irbm.2020.07.002	Excluded	Irrelevant index
153	Coreâ€“shell niobium(v) oxide@molecularly imprinted polythiophene nanoreceptors for transformative, real-time creatinine analysisâ€ â€ Electronic supplementary information (ESI) available. See DOI: https://doi.org/10.1039/d4na00300d	Saddique, Zohaib; Saeed, Maleeha; Faheem, Muhammad; Bajwa, Sadia Z.; Mujahid, Adnan; Afzal, Adeel	Creatinine, a byproduct of muscle metabolism, is typically filtered by the kidneys. Deviations from normal concentrations of creatinine in human saliva serve as a crucial biomarker for renal diseases. Monitoring these levels becomes particularly essential for individuals undergoing dialysis and those with kidney conditions. This study introduces an innovative disposable point-of-care (PoC) sensor…	2024	Nanoscale Advances	https://doi.org/10.1039/d4na00300d	Excluded	Irrelevant index
154	Urinary carbonic anhydrase VI as a biomarker for kidney disease in pigs	Nishita, Toshiho; Yatsu, Juro; Watanabe, Kazuo; Ochiai, Hideharu; Ichihara, Nobutsune; Orito, Kensuke; Arishima, Kazuyoshi	This study investigated whether carbonic anhydrase (CA)-VI has utility as a biomarker in swine kidney disease. Serum chemistry, histopathology, immunohistochemical staining and enzyme-linked immunosorbent assay (ELISA) analyses were performed. In the kidney of normal healthy pigs, CA-VI was localized in the epithelial cells of the renal distal straight tubules. CA-VI levels were 16â€‰Â±â€‰35â€‰ng…	2014	The Veterinary Journal	https://doi.org/10.1016/j.tvjl.2014.07.007	Excluded	Animal study
155	Recent advances in high-throughput biofluid metabotyping by direct infusion and ambient ionization mass spectrometry	Plekhova, Vera; De Windt, Kimberly; De Spiegeleer, Margot; De Graeve, Marilyn; Vanhaecke, Lynn	Biofluid metabolomics is a popular tool for biomarker discovery to decipher disease-, genetics-, and exposure-related metabolic alterations and is an essential component for understanding integrated metabolite-level responses. The conventional metabolomics workflow in mass spectrometry (MS) involves hyphenation with chromatographic separation and represents a valuable analytical tool in both rese…	2023	TrAC Trends in Analytical Chemistry	https://doi.org/10.1016/j.trac.2023.117287	Excluded	Review
156	Biological and technical factors affecting the point-of-care diagnostics in not-oncological chronic diseases	Svigelj, Rossella; de Marco, Ario	Inexpensive point-of-care (POC) analytical solutions have the potential to allow the implementation of large-scale screening campaigns aimed at identifying the initial stages of pathologies in the population, reducing morbidity, mortality and, indirectly, also the costs for the healthcare system. At global level, the most common preventive screening schemes address some cancer pathologies or are …	2024	Biosensors and Bioelectronics	https://doi.org/10.1016/j.bios.2024.116669	Excluded	Review
157	A review of recent advances in non-enzymatic electrochemical creatinine biosensing	Rakesh Kumar, R.K.; Shaikh, Muhammad Omar; Chuang, Cheng-Hsin	Creatinine biosensing is a rapidly developing field owing to the clinical relevance of creatinine as a vital biomarker for several diseases associated with renal, thyroidal, and muscular dysfunctions. Over the years, we have observed numerous creatinine biosensing strategies, including the most widely studied enzymatic creatinine biosensors. Though the enzymatic approach provides excellent select…	2021	Analytica Chimica Acta	https://doi.org/10.1016/j.aca.2021.338748	Excluded	Review
158	Prevalence of Taste Changes and Association with Other Nutrition-Related Symptoms in End-Stage Kidney Disease Patients	Dawson, Jessica; Brennan, Frank P.; Hoffman, Anna; Josland, Elizabeth; Li, Kelly Chenlei; Smyth, Alison; Brown, Mark A.	ObjectivesGastrointestinal symptoms are common in end-stage kidney disease (ESKD) and have been associated with reduced health-related quality of life and malnutrition. The aim of this study is to describe the prevalence of taste changes in an ESKD population and to evaluate whether taste changes are associated with the presence or severity of other nutrition-related symptoms and malnutrition.Met…	2021	Journal of Renal Nutrition	https://doi.org/10.1053/j.jrn.2020.06.003	Excluded	Irrelevant index
159	Electrochemical sensors targeting salivary biomarkers: A comprehensive review	Mani, Veerappan; Beduk, Tutku; Khushaim, Walaa; Ceylan, Ayse Elcin; Timur, Suna; Wolfbeis, Otto S.; Salama, Khaled Nabil	The analysis of salivary markers has grown into a promising non-invasive route for easy, safe, and pain-free monitoring and has the potential to alter the existing way of clinical diagnosis and management. Advancements in sensing technology, the arrival of novel materials, the innovative fabrication technologies, and sampling accuracy have made significant progress and establishing saliva as a fl…	2021	TrAC Trends in Analytical Chemistry	https://doi.org/10.1016/j.trac.2020.116164	Excluded	Review
160	SAT-162 THE PERFORMANCE OF A POINT-OF-CARE SALIVARY UREA NITROGEN DIPSTICK TO DETECT KIDNEY DISEASE IN DISTRICT AND COMMUNITY SETTINGS IN MALAWI	Evans, R.; Hemmila, U.; Mzinganjira, H.; Raimann, J.; Calice-Silva, V.; Dreyer, G.; Levin, N.; Pecoits-Filho, R.; Mehta, R.; Macedo, E.		2019	Kidney International Reports	https://doi.org/10.1016/j.ekir.2019.05.194	Excluded	Irrelevant index
161	Zinc Plasma Status and Sensory Perception in Nondialysis Chronic Kidney Disease Patients	Tavares, Ana Paula dos Santos Rocha; Mafra, Denise; Leal, Viviane de Oliveira; Gama, Manuele dos Santos; Vieira, Rayanne Mocarzel Moraes de Freitas; Brum, Isabela De Souza da Costa; Borges, Natalia Alvarenga; Silva, Alexandra Anastacio	ObjectiveThe aim of this study was to evaluate the association between zinc plasma levels and sensory perception in patients with chronic kidney disease (CKD).MethodsA cross-sectional study with 21 nondialysis CKD patients (11 men, 51.1Â Â±Â 7.1Â years, body mass index 27.9Â Â±Â 7.1Â kg/m2, estimated glomerular filtration rate 32.7Â Â±Â 19.9Â mL/min) and 22 non-CKD volunteers (10 men, 49.8Â Â±Â 8…	2021	Journal of Renal Nutrition	https://doi.org/10.1053/j.jrn.2020.05.012	Excluded	Irrelevant index
162	Chapter 12 - Chronic Kidney Disease and Dialysis	Little, James W.; Falace, Donald A.; Miller, Craig S.; Rhodus, Nelson L.		2013		https://doi.org/10.1016/B978-0-323-08028-6.00012-9	Excluded	Irrelevent book chapter
163	Clinical observation on prevention and treatment of radiation-induced parotid-gland injury in patients with nasopharyngeal carcinoma by Compound Sarcandra Glabra	Liu, Chang; Yuan, Wenchao; Ma, Shanshan; Wei, Zhixiao; Wang, Rensheng	ObjectiveTo investigate the protective effect of the Compound Sarcandra Glabra on radiation injury of parotid glands in patients with nasopharyngeal carcinoma.MethodsSixty patients with primary nasopharyngeal carcinoma in the First Affiliated Hospital of Guangxi Medical University from June 2018 to January 2019 were collected, which were divided into treatment group and control group using a rand…	2020	Radiation Medicine and Protection	https://doi.org/10.1016/j.radmp.2020.09.003	Excluded	Irrelevant condition
164	Index			2024		https://doi.org/10.1016/B978-0-12-822949-1.09994-0	Excluded	Irrelevant title
165	Characterization of Iodide-induced Sialadenitis: Meta-analysis of the Published Case Reports in the Medical Literature	Jiao, Albert; Farsad, Khashayar; McVinnie, David W.; Jahangiri, Younes; Morrison, James J.	PurposeTo evaluate the patient presentation of postcontrast sialadenitis and factors associated with its duration of symptoms through meta-analysis of case reports.BackgroundAcute iodide sialadenitis, or â€œiodide mumps,â€ is a rare adverse reaction to iodinated contrast causing salivary gland swelling. The condition may be underdiagnosed, with researchers postulating that its true incidence may…	2020	Academic Radiology	https://doi.org/10.1016/j.acra.2019.05.006	Excluded	Review
166	159 - Cytomegalovirus	Rochat, Ryan H.; Harrison, Gail J.		2025		https://doi.org/10.1016/B978-0-323-82763-8.00159-X	Excluded	Irrelevant condition
167	NMR spectroscopy spotlighting immunogenicity induced by COVID-19 vaccination to mitigate future health concerns	Ali, Sher; NedvÄ›dovÃ¡, Å tÄ›pÃ¡nka; Badshah, Gul; Afridi, Muhammad S.; Abdullah, ; Dutra, LÃ­via M.; Ali, Umar; Faria, Samara G.; Soares, Frederico L.F.; Rahman, Rafi U.; CanÃ§ado, Fernando A.C.Q.; Aoyanagi, Micheli M.C.C.; Freire, Lucas G.D.; Santos, Alan D.C.; Barison, Andersson; Oliveira, Carlos A.F.	In this review, the disease and immunogenicity affected by COVID-19 vaccination at the metabolic level are described considering the use of nuclear magnetic resonance (NMR) spectroscopy for the analysis of different biological samples. Consistently, we explain how different biomarkers can be examined in the saliva, blood plasma/serum, bronchoalveolar-lavage fluid (BALF), semen, feces, urine, cere…	2022	Current Research in Immunology	https://doi.org/10.1016/j.crimmu.2022.08.006	Excluded	Review
168	Chapter Twelve - Integrated paper-based sensing devices for diagnostic applications	Brunauer, Anna; Ates, H. Ceren; Dincer, Can; FrÃ¼h, Susanna M.	Paper-based sensing platforms are one of the most powerful tools for point-of-care diagnostics. The ease of use while ensuring low production costs of such devices is the key for paper-based technologies to find their way to a successful commercialization. Thus, all steps in the analytical process chain from sample interface, sample preparation, signal amplification to signal transduction and dat…	2020	Paper Based Sensors	https://doi.org/10.1016/bs.coac.2020.03.003	Excluded	Irrelevent book chapter
169	Salivary glands: novel target sites for gene therapeutics	Baum, Bruce J.; Voutetakis, Antonis; Wang, Jianghua	Directing the local or systemic expression of therapeutic proteins is a potentially important clinical application of gene transfer technology. Gene-based therapeutics theoretically offer many advantages over protein therapeutics. Numerous tissues have been evaluated for this purpose in animal models, most commonly the liver and skeletal muscle. Based on pre-clinical studies, we suggest that sali…	2004	Trends in Molecular Medicine	https://doi.org/10.1016/j.molmed.2004.10.003	Excluded	No index test
170	Chapter 14 - Gastrointestinal Function	Hornbuckle, William E.; Simpson, Kenneth W.; Tennant, Bud C.	Publisher SummaryThis chapter describes the normal biochemical processes of intestinal secretion, digestion, and absorption. The digestive system is composed of the gastrointestinal (GI) tract, or the alimentary canal, salivary glands, the liver, and the exocrine pancreas. The principal functions of the gastrointestinal tract are to digest and absorb ingested nutrients, and to excrete waste produ…	2008		https://doi.org/10.1016/B978-0-12-370491-7.00014-3	Excluded	Irrelevent book chapter
171	Chapter 6 - Infections of the urogenital tract	Bindayna, Khalid Mubarak; Al-Salman, Jameela	A 3-month-old girl, with a history of allergy to cowâ€™s milk, presented with fever without any complaints of runny nose, cough, flu-like symptoms, rashes, or urinary problems. Although her stool appeared to be greenish, there were no complaints of diarrhea or constipation. Her feed intake had reduced and her activity levels were reported to be decreased. She did not have any known food/drug alle…	2023	Developments in Microbiology	https://doi.org/10.1016/B978-0-323-95092-3.00004-4	Excluded	Irrelevent book chapter
172	Salivary beta-thromboglobulin: A possible marker for deep vein thrombosis following elective hip surgery	Levack, B.; Bolton, A.E.; Cooke, E.D.; Flanagan, J.P.	The concentration of the platelet specific protein B-thromboglobulin, (BTG) was measured in salivary samples obtained pre and postoperatively from 30 patients without evidence of renal disease and having total hip replacement arthroplasty. When postoperative deep-vein thrombosis (DVT) was detected using percutaneous ascending phlebography there was total correlation with elevated salivary BTG lev…	1986	Thrombosis Research	https://doi.org/10.1016/0049-3848(86)90242-2	Excluded	Irrelevant index
173	Chapter 5 - Metabolites and metabolomics in COVID-19	Gowda, Damodara; Kellarai, Adithi; Hegde, Pramukh Subrahmanya; Agni, Megha Bhat; Lundstrom, Kenneth; Barh, Debmalya	Metabolomics is a comprehensive approach for identifying, quantifying, and characterizing entire metabolites in a biological system using a high-throughput technique. Metabolomics has great potential in discovering biochemical pathways and pathway interactions, disease diagnosis, and biomarker discovery. Viral infections induce changes in the host cell metabolism resulting in cellular reprogrammi…	2023		https://doi.org/10.1016/B978-0-323-91794-0.00026-3	Excluded	Irrelevent book chapter
174	The Relationship Between Periodontal Infection and Systemic and Distant Organ Disease in Dogs	Harvey, Colin		2022	Veterinary Clinics of North America: Small Animal Practice	https://doi.org/10.1016/j.cvsm.2021.09.004	Excluded	Animal study
175	Chapter 6 - Caenorhabditis elegans as a model for biomarkers of diseases and toxicities	Fitsanakis, Vanessa A.; Negga, Rekek; Hatfield, Holly E.	In many cases, the anatomy and physiology of the animal models in which human biomarkers are studied are almost as complex as are found in the human. While such complexity may reduce the number of steps in the translational process, it often makes it difficult to use high throughput screening techniques, determine regulatory pathways, or generate data in a timely manner. Recently, C. elegans has …	2014		https://doi.org/10.1016/B978-0-12-404630-6.00006-3	Excluded	Irrelevent book chapter
176	Association between early life adversity and allostatic loadÂ in girls with precocious puberty	Li, Jing; Yu, Yue; Yuan, Jingyi; Liu, Deyun; Fang, Jiao; Wu, Peipei; Zhou, Yi; Wang, Ya; Sun, Ying	ContextThe mechanisms underlying the elevated long-term health risk in girls with precocious puberty remain unclear, but might result from physiological wear and tear associated with greater exposure to early life adversity.ObjectiveThis study aims to explore early life adversity in girls with precocious puberty and its association with allostatic load.MethodsEarly life adversity and hair cortiso…	2023	Psychoneuroendocrinology	https://doi.org/10.1016/j.psyneuen.2023.106101	Excluded	Irrelevant title
177	Current developments of bioanalytical sample preparation techniques in pharmaceuticals	Ingle, Rahul G.; Zeng, Su; Jiang, Huidi; Fang, Wei-Jie	Sample preparation is considered as the bottleneck step in bioanalysis because each biological matrix has its own unique challenges and complexity. Competent sample preparation to extract the desired analytes and remove redundant components is a crucial step in each bioanalytical approach. The matrix effect is a key hurdle in bioanalytical sample preparation, which has gained extensive considerat…	2022	Journal of Pharmaceutical Analysis	https://doi.org/10.1016/j.jpha.2022.03.001	Excluded	Irrelevant title
178	The clinical value of serum xanthine oxidase levels in patients with acute ischemic stroke	Yu, Hailong; Chen, Xin; Guo, Xin; Chen, Danni; Jiang, Li; Qi, Yajie; Shao, Jun; Tao, Luhang; Hang, Jing; Lu, Guangyu; Chen, Yingzhu; Li, Yuping	Xanthine oxidase (XO), a form of xanthine oxidoreductase, is widely distributed in various human tissues. As a major source for the generation of superoxide radicals, XO is involved in the induction of oxidative stress and inflammation during ischemic and hypoxic tissue injury. Therefore, we designed this study to identify the role of serum XO levels in acute ischemic stroke (AIS) pathogenesis. I…	2023	Redox Biology	https://doi.org/10.1016/j.redox.2023.102623	Excluded	Irrelevant indext test
179	Moving toward smart biomedical sensing	Naghdi, Tina; Ardalan, Sina; Asghari Adib, Zeinab; Sharifi, Amir Reza; Golmohammadi, Hamed	The development of novel biomedical sensors as highly promising devices/tools in early diagnosis and therapy monitoring of many diseases and disorders has recently witnessed unprecedented growth; more and faster than ever. Nonetheless, on the eve of Industry 5.0 and by learning from defects of current sensors in smart diagnostics of pandemics, there is still a long way to go to achieve the ideal …	2023	Biosensors and Bioelectronics	https://doi.org/10.1016/j.bios.2022.115009	Excluded	Review
180	Taste testing in renal patients	van der Eijk, Ingrid; Allman Farinelli, Margaret A	Taste is an important component of food palatability and thus influences appetite and food consumption. Decreased taste acuity has been reported to occur in patients with chronic uremia and may be one of the factors of poor nutrition. The present review focuses on both the methodology and publications of studies researching taste acuity in renal patients. The four qualities distinguished by taste…	1997	Journal of Renal Nutrition	https://doi.org/10.1016/S1051-2276(97)90002-9	Excluded	Review
181	Chapter 14 - Therapeutic drugs and toxicology testing	Hashim, Ibrahim A.	This chapter describes the pharmacokinetics and pharmacodynamics of the various drugs that are routinely measured in the clinical laboratory. Drugs include selected therapeutics, drugs of abuse, and selected poisons. Drugs (therapeutic and abused) testing in clinical laboratories is performed for the following reasons: (1) assessment of adequacy and safe dosing of therapeutic drugs with narrow th…	2024		https://doi.org/10.1016/B978-0-12-822949-1.00020-6	Excluded	Irrelevent book chapter
182	Hyperkalemia, hypertension and systemic acidosis without renal failure associated with a tubular defect in potassium excretion	Arnold, J.E.; Healy, J.K.	A twenty-one year old man is described who has what appears to be a unique renal tubular defect in potassium excretion, associated with persistent hyperkalemia (up to 8.2 mEq. per L.), hypertension, systemic acidosis and slightly impaired renal excretion of acid. Renal failure was absent; glomerular filtration rate, maximal tubular secretion of p-aminohippurate, maximal urinary concentrating abil…	1969	The American Journal of Medicine	https://doi.org/10.1016/0002-9343(69)90230-7	Excluded	Irrelevant title
183	Chapter 9 - Enzymes as Diagnostic Tools	Singh, Ram Sarup; Singh, Taranjeet; Singh, Ashish Kumar	Rapid and accurate diagnosis of critical diseases and their appropriate treatment are the primary factors that promote optimal clinical outcomes and general public health. Enzymes have remarkable biocatalytic properties, and because of this, they are extensively used in diagnostics of various diseases. Many enzymes are preferred markers for the detection of various diseases such as jaundice, myoc…	2019	Biomass, Biofuels, Biochemicals	https://doi.org/10.1016/B978-0-444-64114-4.00009-1	Excluded	Irrelevent book chapter
184	Relative Adrenal Insufficiency is Associated with the Clinical Outcome in Patients with Stable Decompensated Cirrhosis	Cholongitas, Evangelos; Goulis, Ioannis; Pagkalidou, Eirini; Haidich, Anna B.; Karagiannis, Apostolos K.A.; Nakouti, Theodora; Pipili, Chrysoula; Oikonomou, Theodora; Gerou, Spyros; Akriviadis, Evangelos	BackgroundThe clinical impact of relative adrenal insufficiency (AI) on patients with stable decompensated cirrhosis (DeCi) has not been yet elucidated.AimExplore the association between AI and outcome [death or liver transplantation (LT)] in patients with DeCi.Material and methodsPatients with DeCi presenting no active complication have been included. Clinical and laboratory data, including seru…	2017	Annals of Hepatology	https://doi.org/10.5604/01.3001.0010.0298	Excluded	Irrelevant title
185	Chapter 5 - Fluid Therapy	Sanders, Nancy; Johnson, Anthony S.; James, Katherine M.	Fluid therapy should be approached with the same attention to detail as any drug therapy. The foundation to this approach is an understanding of body fluid balance and perfusion. Without this knowledge, patients are at risk of complications of fluid mismanagement caused by a â€œcookbookâ€ approach to fluid therapy. Potential complications of oversimplified approaches to fluid therapy include per…	2025		https://doi.org/10.1016/B978-0-323-49687-2.00005-9	Excluded	Irrelevent book chapter
186	Paper-based sensors for rapid important biomarkers detection	Kuswandi, Bambang; Hidayat, M. Amrun; Noviana, Eka	Paper-based sensors have received increasing attention in the last decade, their use has spread to various application fields, such as clinical diagnostic, food safety, environmental monitoring, etc. Feature inherent to on-side detection is suitable to be used as point-of-care (POC) testing, including avoided sampling, sample preparation, and laborious procedure in the classical clinical lab, whi…	2022	Biosensors and Bioelectronics: X	https://doi.org/10.1016/j.biosx.2022.100246	Excluded	Review
187	Capillary electrophoresis of small ions and molecules in less conventional human body fluid samples: A review	KubÃ¡Åˆ, Petr; DvoÅ™Ã¡k, MiloÅ¡; KubÃ¡Åˆ, Pavel	In recent years, advances in sensitive analytical techniques have encouraged the analysis of various compounds in biological fluids. While blood serum, blood plasma and urine still remain the golden standards in clinical, toxicological and forensic science, analyses of other body fluids, such as breast milk, exhaled breath condensate, sweat, saliva, amniotic fluid, cerebrospinal fluid, or capilla…	2019	Analytica Chimica Acta	https://doi.org/10.1016/j.aca.2019.05.004	Excluded	Review
188	Is blood ammonia influenced by kidney function? A prospective study	Imran, Muhammad; Shah, Yaser; Nundlall, Seema; Roberts, Norman B.; Howse, Matthew	BackgroundWe have investigated whether blood ammonia is increased with worsening CKD.MethodsFifty eight subjects with a range of CKD were recruited for analysis of plasma ammonia and other electrolytes.ResultsThe concentrations of plasma ammonia were all within the normal reference range and there was no correlation between ammonia and CKD without any effect of dialysis.ConclusionsBlood ammonia i…	2012	Clinical Biochemistry	https://doi.org/10.1016/j.clinbiochem.2011.12.015	Excluded	Irrelevant condition
189	Endocrine tumours in the guinea pig	KÃ¼nzel, Frank; Mayer, JÃ¶rg	Functional endocrine tumours have long been thought to be rare in guinea pigs, although conditions such as hyperthyroidism and hyperadrenocorticism have been documented with increasing frequency so the prevalence of hormonal disorders may have been underestimated. Both the clinical signs and diagnosis of hyperthyroidism in guinea pigs appear to be very similar to those described in feline hyperth…	2015	The Veterinary Journal	https://doi.org/10.1016/j.tvjl.2015.08.016	Excluded	Animal study
190	Chapter 11 - Gastrointestinal disorders and nutritional assessment	Hashim, Ibrahim A.	The role of the clinical chemistry laboratory in the investigation and management of patients with gastrointestinal disorders has been declining despite the increase in the prevalence of both irritable bowel syndromes and reflux esophageal disturbances. This is due in part to the increased utility of radiological examinations such as ultrasound, MRI, and CT imaging studies as well as endoscopies …	2024		https://doi.org/10.1016/B978-0-12-822949-1.00003-6	Excluded	Irrelevent book chapter
191	Macrovascular and microvascular type 2 diabetes complications are interrelated in a mouse model	Cifuentes-Mendiola, S.E.; SolÃ­s-Suarez, D.L.; MartÃ­nez-Davalos, A.; GarcÃ­a-HernÃ¡ndez, A.L.	AimEvaluate the development of multiple complications, their interactions, and common mechanisms in the same individual with T2D.Material and methods4-week-old male C57BL/6J mice were divided into: control (nÂ =Â 6) and T2D (nÂ =Â 6). T2D was induced through a high-carbohydrate-diet and low doses of streptozotocin. T2D was validated by metabolic parameters. Diabetic neuropathy was evaluated by me…	2023	Journal of Diabetes and its Complications	https://doi.org/10.1016/j.jdiacomp.2023.108455	Excluded	Irrelevant index
192	Recent advances in polymeric nanostructured ion selective membranes for biomedical applications	Sharma, Rajni; Geranpayehvaghei, Marzieh; Ejeian, Fatemeh; Razmjou, Amir; Asadnia, Mohsen	Nano structured ion-selective membranes (ISMs) are very attractive materials for a wide range of sensing and ion separation applications. The present review focuses on the design principles of various ISMs; nanostructured and ionophore/ion acceptor doped ISMs, and their use in biomedical engineering. Applications of ISMs in the biomedical field have been well-known for more than half a century in…	2021	Talanta	https://doi.org/10.1016/j.talanta.2021.122815	Excluded	Review
193	Unraveling the impact of host genetics and factors on the urinary microbiome in a young population	Zou, Leying; Zhang, Zhe; Chen, Junhong; Guo, Ruijin; Tong, Xin; Ju, Yanmei; Lu, Haorong; Yang, Huanming; Wang, Jian; Zong, Yang; Xu, Xun; Jin, Xin; Xiao, Liang; Jia, Huijue; Zhang, Tao; Liu, Xiaomin	ABSTRACTThe significance of the urinary microbiome in maintaining health and contributing to disease development is increasingly recognized. However, a comprehensive understanding of this microbiome and its influencing factors remains elusive. Utilizing whole metagenomic and whole-genome sequencing, along with detailed metadata, we characterized the urinary microbiome and its influencing factors …	2024	mBio	https://doi.org/10.1128/mbio.02773-24	Excluded	Irrelevant title
194	Index			2019		https://doi.org/10.1016/B978-0-12-814655-2.18001-6	Excluded	Irrelevant title
195	Chapter 7 Biomarkers in Longâ€Term Vegetarian Diets	Benzie, Iris F.F.; Wachtelâ€Galor, Sissi	Publisher SummaryThe chapter explains biochemical markers in body fluids or cells that reflect body status in terms of nutrition, antioxidant balance, physiological function, and pathological change. The chapter presents the four aspects of the effects of a long-term vegetarian diet on health and on biomarkers. These four aspects are biomarkers that reflect possible nutritional deficiency in asso…	2009		https://doi.org/10.1016/S0065-2423(09)47007-0	Excluded	Irrelevent book chapter
196	Dentistry and internal medicine: from the focal infection theory to the periodontal medicine concept	Pizzo, Giuseppe; Guiglia, Rosario; Russo, Lucio Lo; Campisi, Giuseppina	During past decades the relationship between dentistry and internal medicine and especially the concept of the so-called focal infection theory have long been a matter of debate. The pathogenesis of focal diseases has been classically attributed to dental pulp pathologies and periapical infections. Nonetheless, in recent years, their role is being dismissed while increasing interest is being devo…	2010	European Journal of Internal Medicine	https://doi.org/10.1016/j.ejim.2010.07.011	Excluded	Review
197	Clinical studies of renal disease in SjÃ¶gren's syndrome.	Shiozawa, S; Shiozawa, K; Shimizu, S; Nakada, M; Isobe, T; Fujita, T	AbstractWhen 17 patients with SjÃ¶gren's syndrome, without apparent clinical manifestations of renal disease, were examined renal function studies frequently indicated abnormalities in their renal phosphate handling. The percentage tubular reabsorption of phosphate (%TRP) was decreased in six (35.3%), and maximal tubular reabsorption rate for phosphate (TmPO4/GFR) was low in eight (47.1%). In con…	1987	Annals of the Rheumatic Diseases	https://doi.org/10.1136/ard.46.10.768	Excluded	Irrelevant condition
198	Chapter 33 - Side effects of medications used in the management of diabetes	Dâ€™Souza, Manoranjan S.; Salamie, Hannah; Krmic, Michael; Slezak, Brooke; Ray, Sidhartha D.	Diabetes mellitus is responsible for significant morbidity and mortality across the globe. This chapter is focused on describing adverse effects observed in patients taking insulin and/or other antihyperglycemic drugs for the treatment of Type 1 and 2 diabetes. These case studies were published in 2023 (Januaryâ€“December). An important objective of this chapter is to educate health care provider…	2024		https://doi.org/10.1016/bs.seda.2024.07.019	Excluded	Irrelevent book chapter
199	Hypertension in terminal renal failure: Observations pre and post bilateral nephrectomy	Del Greco, Francesco; Burgess, Janis L.	The clinical course of 16 patients, 13 hypertensive and 3 normotensive, with terminal renal failure and undergoing periodic hemodialysis has been observed before and after bilateral nephrectomy. Eight patients on dialysis for 3.5â€“18 months developed features of accelerated hypertension resistant to multiple drug therapy and ultrafiltration dialysis. Serum renin activity was markedly increased i…	1973	Journal of Chronic Diseases	https://doi.org/10.1016/0021-9681(73)90002-7	Excluded	Irrelevant title
200	Sweat sensing in the smart wearables era: Towards integrative, multifunctional and body-compliant perspiration analysis	Legner, Christopher; Kalwa, Upender; Patel, Vishal; Chesmore, Austin; Pandey, Santosh	All life forms use a seamless integration of physical and chemical sensing mechanisms to enhance their performance and survival skills. To mimic the integrative sensing abilities found in nature, there is a significant interest in developing wearable devices that can smartly track the physiological and biochemical signals of the human body. Progress in wearable physical sensors has been remarkabl…	2019	Sensors and Actuators A: Physical	https://doi.org/10.1016/j.sna.2019.07.020	Excluded	Review
201	Chapter 4 - Chemical biosensors	Chakraborty, Meena; Shrivastava, Alpa; Sanwaria, Sunita; Singh, Ajaya Kumar	Research in the area of biosensors has drawn great attention of scientists worldwide due to its importance in the field of healthcare. Healthcare management includes identification of disease, its treatment and surveillance of patient's health. Biosensors are beneficial in identification and monitoring of diseases caused by bacteria, pathogens and virus microorganisms. Biosensors are used to perc…	2025		https://doi.org/10.1016/B978-0-443-21658-9.00019-X	Excluded	Irrelevent book chapter
202	Biomarkers of COVID-19 and technologies to combat SARS-CoV-2	Zhang, Luoping; Guo, Helen	Due to the unprecedented public health crisis caused by COVID-19, our first contribution to the newly launching journal, Advances in Biomarker Sciences and Technology, has abruptly diverted to focus on the current pandemic. As the number of new COVID-19 cases and deaths continue to rise steadily around the world, the common goal of healthcare providers, scientists, and government officials worldw…	2020	Advances in Biomarker Sciences and Technology	https://doi.org/10.1016/j.abst.2020.08.001	Excluded	Irrelevant title
203	Clinical development and management of adverse events associated with FGFR inhibitors	Subbiah, Vivek; Verstovsek, Srdan	SummaryApproved fibroblast growth factor receptor (FGFR) inhibitors include erdafitinib, pemigatinib, and futibatinib. We review the most common toxicities associated with FGFR inhibitors and provide practical advice regarding their management. Hyperphosphatemia can be managed with careful monitoring, dose reduction or interruption, a prophylactic low-phosphate diet, and phosphate-lowering therap…	2023	Cell Reports Medicine	https://doi.org/10.1016/j.xcrm.2023.101204	Excluded	Review
204	Taste Sensitivity Is Altered in Patients with Chronic Renal Failure Receiving Continuous Ambulatory Peritoneal Dialysis12	Middleton, Robyn A.; Allman-Farinelli, Margaret A.	Decreased taste sensitivity may be one of the many factors influencing the poor nutritional status of many patients with chronic renal failure. Several studies examining taste in chronic uremic and hemodialysis (HD) patients indicate decreased sensitivity; continuous ambulatory peritoneal dialysis (CAPD) patients, however, warrant investigation. The aim of this study was to determine if the taste…	1999	The Journal of Nutrition	https://doi.org/10.1093/jn/129.1.122	Excluded	Irrelevant title
205	Oral Healthâ€“Related Quality of Life and Periodontal Health Status in Patients Undergoing Hemodialysis	Guzeldemir, Esra; Toygar, Hilal Uslu; Tasdelen, Bahar; Torun, Dilek	ABSTRACTBackgroundHealth-related quality of life (HRQOL) is a multidimensional concept regarding quality of life (QOL) as it relates specifically to health and disease. The effect of ongoing hemodialysis on a person's oral health can be determined by clinical variables, but these do not reflect the person's perception of health versus illness. The authors conducted a study to determine the period…	2009	The Journal of the American Dental Association	https://doi.org/10.14219/jada.archive.2009.0052	Excluded	Irrelevant index
206	Phytochemical-rich vegetable and fruit juice alleviates oral mucositis during concurrent chemoradiotherapy in patients with locally advanced head and neck cancer	Chang, Hui-Ping; Huang, Meng-Chuan; Lei, Yen-Ping; Chuang, Yu-Ju; Wang, Chun-Wei; Sheen, Lee-Yan	BackgroundConcurrent chemoradiotherapy (CCRT)-induced oral mucositis (OM) causes oral pain, malnutrition, and impaired quality of life in patients with head and neck cancer (HNC). Phytochemicals play a potential role in eliminating cancer therapy toxicity.ObjectiveTo evaluate the effect of phytochemical-rich vegetable and fruit juice (VFJ) consumption in preventing CCRT-induced OM among patients …	2022	Journal of Traditional and Complementary Medicine	https://doi.org/10.1016/j.jtcme.2022.03.004	Excluded	Irrelevant title
207	Thirst and factors associated with frequent thirst in patients with heart failure in Spain	Eng, Sanna Hagelberg; Jaarsma, Tiny; LupÃ³n, Josep; GonzÃ¡lez, Beatriz; Ehrlin, Jenny; DÃ­az, Violeta; Bayes-Genis, Antoni; WaldrÃ©us, Nana	BackgroundThirst is a troublesome symptom in patients with Heart Failure (HF) and one that might be perceived differently in different countries depending on climate, food and cultural habits. The aims of the study were to describe thirst frequency, duration and intensity and to identify factors associated with frequent thirst in outpatients with HF in a Mediterranean country.MethodsData was coll…	2021	Heart & Lung	https://doi.org/10.1016/j.hrtlng.2020.08.002	Excluded	Irrelevant title
208	Chapter 22 - Radiotherapy toxicity	Panchal, Mamata; Mule, Shubham; Wankhede, Yogesh; Tekade, Muktika; Gupta, Tanisha; Prasad, Aprameya Ganesh; Tekade, Rakesh Kumar	Radiation therapy (RT), a commonly known treatment modality for managing cancerous tumors has been chiefly used as a mainstream and adjuvant therapeutic intervention in clinical practice. The effectiveness of RT in the killing of cancer cells can be attributed to the DNA damage-dependent mechanisms of apoptosis that cells adopt upon exposure to ionizing radiation. However, radiation exposure to s…	2024	Advances Pharmaceutical Product Development and Research	https://doi.org/10.1016/B978-0-443-15842-1.00019-3	Excluded	Irrelevent book chapter
209	Chapter 59 - MicroRNA Expression as an Indicator of Tissue Toxicity and a Biomarker in Disease and Drug-Induced Toxicological Evaluation	Krishna, Gopala; Chatterjee, Saurabh; A. Krishna, Priya; Seth, Ratanesh Kumar	Researchers consider that microRNAs or miRNAs (noncoding RNA sequences) meet many of the criteria of the ideal biomarker (sensitive, specific, clinically relevant, and easy to measure). This chapter presents an assessment of the current state of available analytical techniques, the challenges associated with handling large amounts of data, the use of specific miRNAs to aid in the diagnosis of dis…	2019		https://doi.org/10.1016/B978-0-12-814655-2.00059-1	Excluded	Irrelevent book chapter
210	Non-invasive wearable chemical sensors in real-life applications	Promphet, Nadtinan; Ummartyotin, Sarute; Ngeontae, Wittaya; Puthongkham, Pumidech; Rodthongkum, Nadnudda	Over the past decade, non-invasive wearable chemical sensors have gained tremendous attention in the field of personal health monitoring and medical diagnosis. These sensors provide non-invasive, real-time, and continuous monitoring of targeted biomarkers with more simplicity than the conventional diagnostic approaches. This review primarily describes the substrate materials used for sensor fabri…	2021	Analytica Chimica Acta	https://doi.org/10.1016/j.aca.2021.338643	Excluded	Review
211	Chapter 60 - MicroRNA expression as an indicator of tissue toxicity	Penman, Andrew D.; Kaufman, Greer E.; Daniels, Kellye K.	Researchers consider that microRNAs or miRNAs (noncoding RNA sequences) meet many of the criteria of the ideal biomarker (sensitive, specific, clinically relevant, and easy to measure). This chapter presents an assessment of the current state of available analytical techniques, the challenges associated with handling large amounts of data, the use of specific miRNAs to aid in the diagnosis of dis…	2014		https://doi.org/10.1016/B978-0-12-404630-6.00060-9	Excluded	Irrelevent book chapter
212	Abstract TOC: The 16th international congress on nutrition and metabolism in renal disease 2012			2012	Kidney Research and Clinical Practice	https://doi.org/10.1016/j.krcp.2012.06.001	Excluded	Abstracts
213	â€¢â€‰Chapter 34 - Diseases of the Renal System	Barrell, Emily A.; Burton, Alexandra J.; Arroyo, Luis G.; Saulez, Montague N.; Beasley, Erin Mcconachie; Schott, Harold C.; Fultz, Lisa E.; Byers, Stacey R.; Dominguez, Brandon J.; Van Metre, David C.; Jones, Meredyth L.; Renter, David G.; Callan, Robert J.; Dodd, Charles C.		2020		https://doi.org/10.1016/B978-0-323-55445-9.00034-3	Excluded	Irrelevent book chapter
214	Chapter 4 - Monitoring Free Drug Concentration: Clinical Usefulness and Analytical Challenges	Dasgupta, Amitava	A drug bound to protein is inactive, and it is only the free drug that can bind with a receptor providing pharmacological action. Currently, the clinical utility of monitoring free phenytoin, valproic acid, and, to some extent, carbamazepine has been well established. In addition, the immunosuppressant drug mycophenolic acid is also strongly bound to serum albumin, and monitoring free mycophenoli…	2016		https://doi.org/10.1016/B978-0-12-802025-8.00004-0	Excluded	Irrelevent book chapter
215	â€¢â€‰Chapter 22 - Clinical Chemistry Tests*	StÃ¤mpfli, Henry; Oliver-Espinosa, Olimpo		2020		https://doi.org/10.1016/B978-0-323-55445-9.00022-7	Excluded	Irrelevent book chapter
216	Recent advances of surface enhanced Raman spectroscopy (SERS) in optical biosensing	Cialla-May, Dana; Bonifacio, Alois; Markin, Alexey; Markina, Natalia; Fornasaro, Stefano; Dwivedi, Aradhana; Dib, Tony; Farnesi, Edoardo; Liu, Chen; Ghosh, Arna; Schmitt, Michael; Popp, Juergen	Surface-enhanced Raman spectroscopy (SERS) is a powerful biosensing technique that combines molecular fingerprint specificity with high sensitivity, detecting trace amounts using plasmonic-based metallic nanostructured sensor platforms. SERS strategies include direct and indirect, as well as targeted and untargeted methods, depending on sample complexity and target analyte affinity. The developme…	2024	TrAC Trends in Analytical Chemistry	https://doi.org/10.1016/j.trac.2024.117990	Excluded	Review
217	Chapter 10 - Drug elimination and renal excretion of drugs	Yasri, Sora; Wiwanitkit, Viroj	In clinical medicine, there are several diseases that require drugs for treatment. The drug is generally used for therapeutic purposes for medical disorders. After biointeraction in the body, the elimination of drugs is an important process. Physiologically, the body has a specific system for the elimination of unwanted waste and the elimination system is an important body hemostasis process. The…	2024		https://doi.org/10.1016/B978-0-323-91818-3.00006-2	Excluded	Irrelevent book chapter
218	3.01 - General Considerations when Dealing with Biological Fluid Samples	Guthrie, J.W.	Biological fluid sampling is common practice in clinical and medical applications to determine patient health and diagnose common diseases and illnesses. In recent years, biological fluids have also been used for a number of different applications in proteomics, metabolomics, and metabonomics research for biomarker discovery. One of the main issues in proteomic research today is defining a set of…	2012		https://doi.org/10.1016/B978-0-12-381373-2.00065-X	Excluded	Irrelevant title
219	Can the new adipokine asprosin be a metabolic troublemaker for cardiovascular diseases? A state-of-the-art review	Zhang, Zhengbin; Zhu, Liwen; Wang, Ziqian; Hua, Ning; Hu, Shunying; Chen, Yundai	Adipokines play a significant role in cardiometabolic diseases. Asprosin, a newly discovered adipokine, was first identified as a glucose-raising protein hormone. Asprosin also stimulates appetite and regulates glucose and lipid metabolism. Its identified receptors so far include Olfr734 and Ptprd. Clinical studies have found that asprosin may be associated with cardiometabolic diseases. Asprosin…	2023	Progress in Lipid Research	https://doi.org/10.1016/j.plipres.2023.101240	Excluded	Irrelevant title
220	Pharmacology	Perazella, Mark A.; Parikh, Chirag		2005	American Journal of Kidney Diseases	https://doi.org/10.1053/j.ajkd.2005.07.051	Excluded	Irrelevant title
221	Chapter 7 - Urinary Metabolomics in Newborns and Infants	Fanos, Vassilios; Antonucci, Roberto; Barberini, Luigi; Atzori, Luigi		2012		https://doi.org/10.1016/B978-0-12-394383-5.00013-8	Excluded	Irrelevent book chapter
222	PHARMACOLOGIC CONSIDERATIONS IN THE DENTAL MANAGEMENT OF THE PATIENT WITH DISORDERS OF THE RENAL SYSTEM	Naylor, Gregory D.; Fredericks, Michael R.	SUMMARYAs reviewed in this article, the patient with ESRD presents a number of unique management challenges. A rapidly increasing number of patients are receiving renal transplants and undergoing dialysis, making it necessary for the dental practitioner to have a thorough understanding of the special treatment considerations that arise. Conservative medical management is designed to slow the prog…	1996	Dental Clinics of North America	https://doi.org/10.1016/S0011-8532(22)00130-6	Excluded	Review
223	Dental management for children with chronic renal failure undergoing hemodialysis therapy	Chow, Michael H.; Peterson, Devereaux S.	Patients with chronic renal failure who are undergoing hemodialysis therapy demonstrate problems of significant importance for dental treatment. A case is presented in which secondary hyperparathyroidism, resulting from renal failure and hemodialysis, was noted in a child. Other relationships between renal failure, hemodialysis, and dental care were also presented.	1979	Oral Surgery, Oral Medicine, Oral Pathology	https://doi.org/10.1016/0030-4220(79)90232-9	Excluded	Irrelevant title
224	Interfacial tensiometry and dilational surface visco-elasticity of biological liquids in medicine	Fainerman, V.B.; Trukhin, D.V.; Zinkovych, Igor I.; Miller, R.	Dynamic surface tensions and dilational visco-elasticity are easy accessible parameters of liquids. For human body liquids, such as urine, blood serum, amniotic fluid, gastric juice, saliva and others, these parameters are very characteristic for the health status of people. In case of a disease the composition of certain liquids specifically changes and the measured characteristics of dynamic su…	2018	Advances in Colloid and Interface Science	https://doi.org/10.1016/j.cis.2017.08.002	Excluded	Irrelevant title
225	The secretory leukocyte protease inhibitor (SLPI) in pathophysiology of non-communicable diseases: Evidence from experimental studies to clinical applications	Mongkolpathumrat, Podsawee; Pikwong, Faprathan; Phutiyothin, Chayanisa; Srisopar, Onnicha; Chouyratchakarn, Wannapat; Unnajak, Sasimanas; Nernpermpisooth, Nitirut; Kumphune, Sarawut	Non-communicable diseases (NCDs) are a worldwide health issue because of their prevalence, negative impacts on human welfare, and economic costs. Protease enzymes play important roles in viral and NCD diseases. Slowing disease progression by inhibiting proteases using small-molecule inhibitors or endogenous inhibitory peptides appears to be crucial. Secretory leukocyte protease inhibitor (SLPI), …	2024	Heliyon	https://doi.org/10.1016/j.heliyon.2024.e24550	Excluded	Review
226	Salivary gland involvement in Wegener's granulomatosis: A case report and review of the literature	Lustmann, Joshua; Segal, Norberto; Markitziu, Alice	Late involvement of the parotid gland in a patient with a limited form of Wegener's granulomatosis is presented. We report the full course of the disease and the difficulties encountered in determining the nature of the parotid enlargement. We discuss the contribution of computerized tomography and ultrasonography to elucidate parenchymal morphologic findings and radioisotope studies to determine…	1994	Oral Surgery, Oral Medicine, Oral Pathology	https://doi.org/10.1016/0030-4220(94)90294-1	Excluded	Case report
227	Oral function in amyotrophic lateral sclerosis patients: A matched caseâ€“control study	Schimmel, Martin; Leuchter, Igor; HÃ©ritier Barras, Anne-Chantal; Leles, Claudio R.; Abou-Ayash, Samir; Viatte, ValÃ©rie; Esteve, FranÃ§oise; Janssens, Jean-Paul; Mueller, Frauke; Genton, Laurence	SummaryBackground & aimsPatients with amyotrophic lateral sclerosis (ALS) develop swallowing difficulties with the progression of the disease. The present study aimed at comparing oral function and body composition between ALS patients and healthy controls, and at evaluating which parameters are the most discriminant between both groups.MethodsWe included ALS patients at the start of their multid…	2021	Clinical Nutrition	https://doi.org/10.1016/j.clnu.2021.06.022	Excluded	Irrelevant title
228	Chapter 5 - Bone metabolism and associated disorders	Hashim, Ibrahim A.	The clinical biochemistry laboratory is central to the investigation of bone metabolic disorders. Bone exhibits many physiological roles. It is metabolically active playing vital roles in calcium, phosphate, and magnesium homeostasis. It is also a major hydrogen ion buffering matrix. Bone remolding is continuous and the balance between formation and resorption is maintained in health. Biochemical…	2024		https://doi.org/10.1016/B978-0-12-822949-1.00019-X	Excluded	Irrelevent book chapter
229	2 - Clinical Pathology	Varga Smith, Molly		2023		https://doi.org/10.1016/B978-0-7020-8403-4.00002-8	Excluded	Irrelevant title
230	Chapter 2 - Clinical Pathology	Varga, Molly		2014		https://doi.org/10.1016/B978-0-7020-4979-8.00002-9	Excluded	Irrelevent book chapter
231	Biosensors in clinical chemistry â€” 2011 update	D'Orazio, Paul	Research activity and applications of biosensors for measurement of analytes of clinical interest over the last eight years are reviewed. Nanotechnology has been applied to improve performance of biosensors using electrochemical, optical, mechanical and physical modes of transduction, and to allow arrays of biosensors to be constructed for parallel sensing. Biosensors have been proposed for measu…	2011	Clinica Chimica Acta	https://doi.org/10.1016/j.cca.2011.06.025	Excluded	Review
232	A case of Chinese herbsâ€“induced renal interstitial fibrosis associated with fibrosis of salivary glands	Ubara, Yoshifumi; Hara, Shigeko; Kobayasi, Michimasa; Katori, Hideyuki; Tagami, Tetsuo; Yokota, Masashi; Kitamura, Youko; Yoshihara, Ken; Matsushita, Yoshio; Yokoyama, Keitaro; Takemoto, Fumi; Yamada, Akira; Ishida, Akiko; Endo, Yuzo; Hara, Mitsuru	We report a case with interstitial nephropathy induced by Chinese herbs that was accompanied by lesions in the minor salivery glands. A 61-year-old man had taken Chinese herbs since 1989 to â€œpromote health.â€ Mouth dryness started around April 1996, and he was hospitalized in December because of kidney dysfunction. On admission, serum urea nitrogen was 20 mg/dL; serum creatinine, 2.5 mg/dL; se…	1999	American Journal of Kidney Diseases	https://doi.org/10.1016/S0272-6386(99)70210-6	Excluded	Irrelevant title
233	In vivo nitric oxide synthesis, insulin sensitivity, and asymmetric dimethylarginine in obese subjects without and with metabolic syndrome	Siervo, Mario; Bluck, Les J.C.	Metabolic syndrome (MetSyn) is associated with impaired endothelial function. Here the association between nitric oxide (NO) production and insulin sensitivity (Si) in obese subjects with and without MetSyn was evaluated. The relationship between NO production and asymmetric dimethylarginine (ADMA) was also explored. Seven healthy normal-weight subjects (male/female [M/F], 3/4; age, 27.4 Â± 10.9 …	2012	Metabolism	https://doi.org/10.1016/j.metabol.2011.10.003	Excluded	Irrelevant title
234	12 - Diseases of the urinary system	Jones, Meredyth; Miesner, Matt; Edmondson, Misty A.		2021		https://doi.org/10.1016/B978-0-323-62463-3.00021-9	Excluded	Irrelevant title
235	Acute Renal Failure: Causes and Treatment	Kolff, W.J.		1955	Medical Clinics of North America	https://doi.org/10.1016/S0025-7125(16)34741-1	Excluded	Irrelevant title
236	Point-of-care applications with green miniaturized technologies	KeÃ§ili, RÃ¼stem; Hussain, Chaudhery Ghazanfar; Hussain, Chaudhery Mustansar	The latest advancements in green miniaturized systems for point-of-care (POC) applications processes are propelled through a number of notable advantages. These include significant decrease in sample, solvent, and reagent volumes. Additionally, the incorporation of 2- and 3-dimensional channels layouts in miniaturized systems facilitates the efficient integration of multiple sample processing mod…	2024		https://doi.org/10.1016/bs.coac.2024.08.008	Excluded	Irrelevant title
237	4.36 - Stem Cell Therapies for the Treatment of Radiation and Chemotherapy Side Effects	Deptula, Milena; Zawrzykraj, Malgorzata; Czerwiec, Katarzyna; Skrzypski, Marcin; Pikula, Michal	Cancer disease is a serious economic and medical burden. It is commonly treated with chemotherapy or radiotherapy, which can be associated with many side effects like wound healing complications, cardiotoxicity or hepatotoxicity. Methods that will be helpful with their management are constantly being sought. Stem cell therapies with mesenchymal stromal cells (MSCs), which show great pro-regenerat…	2024		https://doi.org/10.1016/B978-0-443-15717-2.00086-X	Excluded	Irrelevant title
238	Insight into prognostics, diagnostics, and management strategies for SARS CoV-2	Amara, Umay; Rashid, Sidra; Mahmood, Khalid; Nawaz, Mian Hasnain; Hayat, Akhtar; Hassan, Maria	ABSTRACTThe foremost challenge in countering infectious diseases is the shortage of effective therapeutics. The emergence of coronavirus disease (COVID-19) outbreak has posed a great menace to the public health system globally, prompting unprecedented endeavors to contain the virus. Many countries have organized research programs for therapeutics and management development. However, the longstand…	2022	RSC Advances	https://doi.org/10.1039/d1ra07988c	Excluded	Review
239	Pidotimod and Immunological Activation in Individuals Infected with HIV	Ucciferri, Claudio; Falasca, Katia; Reale, Marcella; Tamburro, Manuela; Auricchio, Antonio; Vignale, Francesca; Vecchiet, Jacopo	Background : The improvements in HIV infection therapy and the large availability of antiretroviral drugs have led to an increased survival among HIV infected people, and simultaneously to a raised morbidity and mortality due to not-AIDS-related events in this group compared to the general population. An increased systemic inflammation and a persistent immune activation play a pivotal role in det…	2021	Current HIV Research	https://doi.org/10.2174/1570162X18666210111102046	Excluded	Irrelevant title
240	Oxalic Acid as a Uremic Toxin	MydlÃ­k, Miroslav; DerzsiovÃ¡, KatarÃ­na	ObjectiveOxalic acid (OA) is thought to be a uremic toxin that participates in the pathogenesis of uremic syndrome. The objectives of this study were to: (1) evaluate the plasma levels of OA in patients with chronic renal disease with various levels of glomerular filtration rate and after renal transplantation; (2) investigate the salivary secretion of OA and ascorbic acid in healthy subjects and…	2008	Journal of Renal Nutrition	https://doi.org/10.1053/j.jrn.2007.10.008	Excluded	Irrelevant title
241	Explorations in a galaxy of sialic acids: a review of sensing horizons, motivated by emerging biomedical and nutritional relevance	Guin, Saurav K.; Velasco-Torrijos, Trinidad; Dempsey, Eithne	ABSTRACTSialic acid (Sia) is widely distributed in free, polymeric and conjugated forms in living creatures and humans. It serves various roles in human physiology including brain development, function of central nervous system, the immune system, lactation and infant cognition. Sia is over- or under-expressed in human cells, tissues and fluids during physiological disorders and the onset of canc…	2022	Sensors and Diagnostics	https://doi.org/10.1039/d1sd00023c	Excluded	Review
242	Acute Complications of Stem Cell Transplant	Rimkus, Chris	ObjectivesTo provide a comprehensive review of the acute complications that occur during the first 100 days post stem cell transplant (SCT).Data SourcesResearch studies, book chapters, websites, and articles.ConclusionEven though the outcomes for SCT continue to improve, the complications seen in the first 100 days post transplant are a significant cause of mortality. Astute nursing assessment wi…	2009	Seminars in Oncology Nursing	https://doi.org/10.1016/j.soncn.2009.03.007	Excluded	Review
243	A decade of microchip electrophoresis for clinical diagnostics â€“ A review of 2008â€“2017	Wuethrich, Alain; Quirino, Joselito P.	A core element in clinical diagnostics is the data interpretation obtained through the analysis of patient samples. To obtain relevant and reliable information, a methodological approach of sample preparation, separation, and detection is required. Traditionally, these steps are performed independently and stepwise. Microchip capillary electrophoresis (MCE) can provide rapid and high-resolution s…	2019	Analytica Chimica Acta	https://doi.org/10.1016/j.aca.2018.08.009	Excluded	Review
244	Clinical Pharmacokinetic Principles and Therapeutic Drug Monitoring	Usman, Muhammad; Rasheed, Huma	The success of therapy is based on safe administration of drugs for the treatment of underlying clinical conditions. Selection of the right dose, particularly for narrow therapeutic index drugs, acts as a corner stone for safe use of medicines. The therapeutic drug monitoring of narrow therapeutic index drugs employs application of clinical pharmacokinetics to achieve the objective of drug safety…	2019		https://doi.org/10.1016/B978-0-12-812735-3.00402-7	Excluded	Irrelevant title
245	MiR-100-3p and miR-877-3p regulate overproduction of IL-8 and IL-1Î² in mesangial cells activated by secretory IgA from IgA nephropathy patients	Liang, Yan; Zhao, Guoqiang; Tang, Lin; Zhang, Junjun; Li, Tianfang; Liu, Zhangsuo	IgA nephropathy (IgAN) is the most common type of primary glomerulonephritis, characterized by mesangial deposition of pathogenic IgA and the injury to mesangial cells. Our previous studies indicate that secretory IgA (SIgA) plays an important role in the pathogenesis of IgAN, and miR-16 is involved in destructive process in mesangial cells mediated by the SIgA from IgAN patients. Our current stu…	2016	Experimental Cell Research	https://doi.org/10.1016/j.yexcr.2016.08.011	Excluded	Irrelevant title
246	Exploration of leech therapy in treating gouty rats and its uric acid lowering mechanism	chao, Gao Ling; shen, Li Xiang; Li, Pan; hua, Peng Xiao; ling, Mo Ling; yuan, Zhou Yuan; Chuang, Chen	BackgroundGout is a hyperuricemia (HUA)-related inflammatory reaction in the joints. Leech therapy has been effective in the gout, but the exact mechanism is unclear. Objectives: In this study, an exploration of the therapeutic mechanism of leech therapy in HUA and gouty arthritis (GA) rats was done.Material and methodsHUA and GA construction utilizing sodium urate crystal, the potassium form of …	2024	Journal of Ayurveda and Integrative Medicine	https://doi.org/10.1016/j.jaim.2024.100949	Excluded	Animal study
247	Analysis of microbial changes in the tonsillar formalin-fixed paraffin-embedded tissue of Chinese patients with IgA nephropathy	Zhu, Anchao; Yang, Xinxin; Bai, Lijing; Hou, Yunjing; Guo, Chenxu; Zhao, Di; Wen, Meina; Jiang, Ping; Liu, Yuyan; Huang, Ying; Li, Chen; Meng, Hongxue	BackgroundImmunoglobulin A nephropathy (IgAN) is a prevalent chronic glomerular disease contribution to end-stage renal failure (ESRD). The tonsillar microbiota is closely associated with IgAN diseases based on the mucosal immune response. However, the composition and function of in tonsillar microbiota in participant patients with IgAN remains unknown. In this study, we detected the tonsillar mi…	2020	Pathology - Research and Practice	https://doi.org/10.1016/j.prp.2020.153174	Excluded	Review
248	Chapter 9 - Selected ion flow tube mass spectrometry	Smith, David; Å panÄ›l, Patrik; Hanna, George B.; Dweik, Raed	Selected ion flow tube mass spectrometry (SIFT-MS) is a chemical ionization technique that offers sensitive, real-time detection of volatile organic compounds (VOCs) down to trace levels. This chapter briefly introduces the technique and summarizes the recent research into SIFT-MS analyses of exhaled breath and the most pertinent results obtained. The search for single-breath VOCs is illustrated …	2020		https://doi.org/10.1016/B978-0-12-819967-1.00009-8	Excluded	Irrelevent book chapter
249	The Interrelationships of Gastrointestinal and Renal Diseases	Takacs, Frank J.		1966	Medical Clinics of North America	https://doi.org/10.1016/S0025-7125(16)33205-9	Excluded	Irrelevant title
250	Point-of-care testing based on smartphone: The current state-of-the-art (2017â€“2018)	Liu, Junjie; Geng, Zhaoxin; Fan, Zhiyuan; Liu, Jian; Chen, Hongda	Smartphone-based point-of-care testing (POCT) is rapidly emerging as a potential alternative to the traditional laboratory-based diagnostic testing owing to economic considerations and availability of medical equipment especially in resource-limited areas. A smartphone, combined with a biosensor and other related accessories, can offer high accuracy and sensitivity for medical testing. Moreover, …	2019	Biosensors and Bioelectronics	https://doi.org/10.1016/j.bios.2019.01.068	Excluded	Review
251	Viral RNA load and histological changes in tissues following experimental infection with an arterivirus of possums (wobbly possum disease virus)	Giles, Julia; Perrott, Matthew; Roe, Wendi; Shrestha, Kshitiz; Aberdein, Danielle; Morel, Patrick; Dunowska, Magdalena	Tissues from Australian brushtail possums (Trichosurus vulpecula) that had been experimentally infected with wobbly possum disease (WPD) virus (WPDV) were examined to elucidate pathogenesis of WPDV infection. Mononuclear inflammatory cell infiltrates were present in livers, kidneys, salivary glands and brains of WPD-affected possums. Specific staining was detected by immunohistochemistry within m…	2018	Virology	https://doi.org/10.1016/j.virol.2018.07.003	Excluded	Irrelevant title
252	202 - Hantaviruses	Harrison, Gail J.		2025		https://doi.org/10.1016/B978-0-323-82763-8.00202-8	Excluded	Irrelevant title
253	The value of Genus Acacia in arid and semi-arid environments for the treatment of chronic inflammatory diseases	Atiya, Akhtar; Majrashi, Taghreed; Akhtar, Safia; Khan, Arshad Ali; Asiri, Afnan Mohammad Sultan; Al-Zahrania, Hanan Jamaan; Alnami, Raghad Sameer; Alsharif, Sara Abdulrahman; Amer, Taef; Faiz, Zainah Abdullah; MÂ AlYahya, Shimaa Ahmad; Saeedhabtar, Shahad	BackgroundChronic inflammatory diseases, such as chronic respiratory diseases, stroke, cardiovascular disease, cancer, diabetes and obesity, kill six out of every ten people in the worldwide. Nonsteroidal anti-inflammatory drugs (NSAIDs) are used to relieve inflammation and pain, but they have a long list of side effects. Anti-inflammatory capabilities of medicinal plants can help in the developm…	2022	Phytomedicine Plus	https://doi.org/10.1016/j.phyplu.2022.100315	Excluded	Review
254	Chapter 3 - Lithium	Thomas, Kelan L.; Doroudgar, Shadi	Lithium is among the oldest approved psychiatric medications and continues to be a gold standard for the treatment of bipolar disorder. However, it does require consistent therapeutic drug monitoring due to its narrow therapeutic index. Well-documented side effects include arrhythmias, cognitive dysfunction, tremor, thyroid dysfunction, renal dysfunction, and weight gain. Lithium is also a known …	2017	A Worldwide Yearly Survey of New Data in Adverse Drug Reactions	https://doi.org/10.1016/bs.seda.2017.06.006	Excluded	Review
255	Gases as Uremic Toxins: Is There Something in the Air?	Jankowski, Joachim; Westhof, Timm; Vaziri, Nosratola D.; Ingrosso, Diego; Perna, Alessandra F.	SummaryThe field of uremic toxicity comprises the study of a large number of different substances, classified in relation to various characteristics, for example, protein-binding, dimensions, and so forth. The endogenous compounds of a gaseous nature have received much attention lately from the scientific community because of their increasingly recognized importance in health and disease. Among t…	2014	Seminars in Nephrology	https://doi.org/10.1016/j.semnephrol.2014.02.006	Excluded	Irrelevant title
256	Chapter 32 - Clinical chemistry of the gastrointestinal disorders	Alter, David N.	For the diagnosis of gastrointestinal (GI) disorders, biochemical testing is specifically guided by the patientâ€™s clinical presentation. This chapter is intended to compile and summarize GI disorders as well as associated biochemical tests. Further, the overall utility of laboratory testing in the evaluation of GI pathologies will be discussed herein. Notably, when describing GI tract (GIT) dis…	2020		https://doi.org/10.1016/B978-0-12-815499-1.00032-6	Excluded	Irrelevent book chapter
257	Evaluation of the Ruminant Serum Chemistry Profile	Russell, Karen E.; Roussel, Allen J.	In general, laboratory tests provide useful information about a patient and aid in making a diagnosis, determining a prognosis, formulating a treatment plan, and monitoring response. The serum chemistry profile, composed of a battery of tests, is readily available to clinicians through in-house testing or veterinary reference and diagnostic laboratories. A chemistry profile allows for evaluation …	2007	Veterinary Clinics of North America: Food Animal Practice	https://doi.org/10.1016/j.cvfa.2007.07.003	Excluded	Irrelevant title
258	Oral conditions in renal disorders and treatment considerations â€“ A review for pediatric dentist	Gupta, Megha; Gupta, Mridul; Abhishek,	This article reviews the current understanding of the oral and dental aspects of chronic renal disease (CRD). A PubMed literature search was performed and all relevant studies were assessed. As the number of people suffering from CRD increases worldwide, dentists are expected to encounter more patients with CRD who need oral care. In children, CRD can elicit a wide spectrum of oral manifestations…	2015	The Saudi Dental Journal	https://doi.org/10.1016/j.sdentj.2014.11.014	Excluded	Review
259	Monitoring training load and fatigue in soccer players with physiological markers	Djaoui, LÃ©o; Haddad, Monoem; Chamari, Karim; Dellal, Alexandre	The quantification and monitoring of training load (TL) has been the topic of many scientific works in the last fifteen years. TL monitoring helps coaches to individually prescribe, follow-up, analyse, adjust and programme training sessions. In particular, the aim of the present review was to provide a critical literature report regarding different physiological markers of TL monitoring, particul…	2017	Physiology & Behavior	https://doi.org/10.1016/j.physbeh.2017.09.004	Excluded	Review
260	Functional and Structural Changes in Parotid Glands of Alcoholic Cirrhotic Patients	Dutta, Sudhir K.; Dukehart, Matthew; Narang, Ashok; Latham, Patricia S.	The parotid gland function and structure was studied in 30 patients with biopsy-proven alcoholic cirrhosis and in 43 age- and sex-matched alcoholic and nonalcoholic control subjects. Mean simulated parotid saliva flow rate was significantly (p < 0.05) lower in patients with alcoholic cirrhosis as compared with alcoholic and nonalcoholic control subjects. A similar reduction was observed in mean b…	1989	Gastroenterology	https://doi.org/10.1016/0016-5085(89)91578-3	Excluded	Irrelevant title
261	Value of Liver Function Tests in Cirrhosis	Sharma, Praveen	The liver comprises both parenchymal and non-parenchymal cells with varying functions. Cirrhosis is often complicated by the development of portal hypertension and its associated complications. Hence, assessment of liver in cirrhosis should include assessment of its structural, function of both hepatic and non-hepatic tissue and haemodynamic assessment of portal hypertension. There is no single t…	2022	Journal of Clinical and Experimental Hepatology	https://doi.org/10.1016/j.jceh.2021.11.004	Excluded	Irrelevant title
262	Beyond liquid biopsy: Toward non-invasive assays for distanced cancer diagnostics in pandemics	Ferrara, Francesco; Zoupanou, Sofia; Primiceri, Elisabetta; Ali, Zulfiqur; ChiriacÃ², Maria Serena	Liquid biopsy technologies have seen a significant improvement in the last decade, offering the possibility of reliable analysis and diagnosis from several biological fluids. The use of these technologies can overcome the limits of standard clinical methods, related to invasiveness and poor patient compliance. Along with this there are now mature examples of lab-on-chips (LOC) which are available…	2022	Biosensors and Bioelectronics	https://doi.org/10.1016/j.bios.2021.113698	Excluded	Review
263	Abstracts: 5th Annual Congress of the European Society for Translational Medicine (EUSTM-2017), 20-22 October 2017, Berlin, Germany			2017	New Horizons in Translational Medicine	https://doi.org/10.1016/j.nhtm.2017.11.001	Excluded	Abstracts
264	Chapter 11 - A treatise on Ebola virus	Ahmed, Amany M.; El Masry, Mohamed S.	Ebola virus disease (EVD), a viral hemorrhagic fever, is one of the most fatal virus infections in humans. Although outbreaks of Ebola virus (EBOV) only occur frequently in Central African Republic, the virus can spread globally, and it is categorized as a pathogen that can be misused as a bioterrorism agent. EBOV is transmitted through contact with body fluids or blood of a person who is infecte…	2023		https://doi.org/10.1016/B978-0-323-85730-7.00003-5	Excluded	Review
265	Obesity history, physical exam, laboratory, body composition, and energy expenditure: An Obesity Medicine Association (OMA) Clinical Practice Statement (CPS) 2022	Burridge, Karlijn; Christensen, Sandra M.; Golden, Angela; Ingersoll, Amy B.; Tondt, Justin; Bays, Harold E.	BackgroundThis Obesity Medicine Association (OMA) Clinical Practice Statement (CPS) on History, Physical Exam, Body Composition and Energy Expenditure is intended to provide clinicians an overview of the clinical and diagnostic evaluation of patients with pre-obesity/obesity.MethodsThe scientific information for this CPS is based upon published scientific citations, clinical perspectives of OMA a…	2022	Obesity Pillars	https://doi.org/10.1016/j.obpill.2021.100007	Excluded	Review
266	Nuclear medicine therapy of prostate cancer: State of the art and future perspectives	Boshomane, Tebatso M.G.; Lawal, Ismaheel O.; Sathekge, Mike M.	Men diagnosed with organ-confined prostate cancer and treated with radical prostatectomy or external beam radiotherapy experience disease recurrence on follow-up. Androgen deprivation therapy is the mainstay of treatment for disease recurrence and for patients who present ab initio with metastatic hormone-sensitive prostate cancer. Prostate cancer (PCa) escape inhibition caused by hormonal manipu…	2022		https://doi.org/10.1016/B978-0-12-822960-6.00038-7	Excluded	Irrelevant title
267	CHAPTER 12 - Clinical biochemistry of the gastrointestinal tract	Bjarnason, Ingvar T.; Sherwood, Roy A.		2014		https://doi.org/10.1016/B978-0-7020-5140-1.00012-2	Excluded	Irrelevent book chapter
268	Vitamin A: Retinoids			2016		https://doi.org/10.1016/B978-0-444-53717-1.01637-1	Excluded	Irrelevant title
269	Tityus serrulatus venom â€“ A lethal cocktail	Pucca, Manuela Berto; Cerni, Felipe Augusto; Pinheiro Junior, Ernesto Lopes; Bordon, Karla de Castro Figueiredo; Amorim, Fernanda Gobbi; Cordeiro, Francielle Almeida; Longhim, Heloisa Tavoni; Cremonez, Caroline Marroni; Oliveira, Guilherme Honda; Arantes, Eliane Candiani	Tityus serrulatus (Ts) is the main scorpion species of medical importance in Brazil. Ts venom is composed of several compounds such as mucus, inorganic salts, lipids, amines, nucleotides, enzymes, kallikrein inhibitor, natriuretic peptide, proteins with high molecular mass, peptides, free amino acids and neurotoxins. Neurotoxins are considered the most responsible for the envenoming syndrome due …	2015	Toxicon	https://doi.org/10.1016/j.toxicon.2015.10.015	Excluded	Review
270	Faculty Bio-Sketches			2011	Clinical Biochemistry	https://doi.org/10.1016/j.clinbiochem.2011.03.003	Excluded	Irrelevant title
271	Oral and Maxillofacial Medicine			2013		https://doi.org/10.1016/B978-0-7020-4948-4.09988-8	Excluded	Irrelevant title
272	1.39 - Intestinal Dysbiosis in Autoimmune Diseases	de Oliveira, Gislane Lelis Vilela	Evidence from animal models and humans suggests the role of intestinal dysbiosis in autoimmune disease development. Dysbiosis is associated with decreased microbiota function and diversity, increased intestinal permeability and pathobionts, and deregulated immune response. The proposed mechanisms to connect dysbiosis with autoimmunity include molecular mimicry, bystander T-cell activation, epitop…	2022		https://doi.org/10.1016/B978-0-12-819265-8.00038-3	Excluded	Irrelevant title
273	Antiviral drugs	Reiss, P.; de Jong, M.D.	Publisher SummaryThis chapter discusses antiviral drugs and their adverse effects. Oral acyclovir is well tolerated, both during episodic treatment and during chronic dosing. Neurotoxicity secondary to acyclovir is rare and is associated with high plasma acyclovir concentrations, especially during intravenous administration or underlying renal insufficiency. Like ganciclovir, foscarnet is being e…	1993		https://doi.org/10.1016/S0378-6080(05)80213-2	Excluded	Irrelevant title
274	Chapter 15 - Best Practice in Toxicologic Pathology	Cristofori, Patrizia; Chanut, Franck Jacques-Antoine	Toxicological pathology is a critical component of the safety assessment of new drug candidates, especially in drug development driven by a translational research approach trying to improve and accelerate efficacy and safety evaluation. The identification and interpretation of drug-induced histopathological changes require skilled pathologists and technical staff who generate and interpret high-q…	2024		https://doi.org/10.1016/B978-0-323-85704-8.00009-8	Excluded	Review
275	2 - Medical/Medication Complications in Oral Implantology	Resnik, Randolph R.; Resnik, Robert J.		2018		https://doi.org/10.1016/B978-0-323-37580-1.00002-0	Excluded	Irrelevant title
276	THIOCYANATE: A potentially useful therapeutic agent with host defense and antioxidant properties	Chandler, Joshua D.; Day, Brian J.	Thiocyanate (SCN) functions in host defense as part of the secreted lactoperoxidase (LPO) microbicidal pathway. SCN is the preferred substrate for LPO-driven catalytic reduction of hydrogen peroxide (H2O2) forming hypothiocyanous acid (HOSCN). HOSCN is selectively generated by many peroxidase enzymes that can utilize SCN including: eosinophil peroxidase (EPO), gastric peroxidase (GPO), myeloperox…	2012	Biochemical Pharmacology	https://doi.org/10.1016/j.bcp.2012.07.029	Excluded	Irrelevant title
277	Trauma in our â€œeldersâ€	Tominaga, Gail T.	Abstract:As the patient population in the United StaTes continues to age, many of these persons continue to engage in a healthy and active lifestyles, while many have a sedentary lifestyle and continue to suffer from chronic illnesses requiring a large number of medications and regimens such as antihypertensive, antiarrthymic, and anticoagulation drugs. Similarly, many of these patients have sign…	2024		https://doi.org/10.1016/B978-0-323-69787-3.00105-2	Excluded	Irrelevant title
278	Chapter 6 - Clinical pathology	Harcourt-Brown, Frances		2002		https://doi.org/10.1016/B978-075064002-2.50009-6	Excluded	Irrelevent book chapter
279	V			2014		https://doi.org/10.1016/B978-0-323-16916-5.00022-5	Excluded	Irrelevant title
280	Chapter 4 - Laboratory Testing			2008		https://doi.org/10.1016/B978-0-323-02961-2.50008-5	Excluded	Irrelevent book chapter
281	Effects of varied dietary calcium and phosphorus on renal function of male Blue Duiker antelope	Roeder, B.L.; Wideman, R.F.; Varga, G.A.	Sixteen adult male Blue Duikers (Cephalophus monticola bicolor) were fed a basal diet with four levels of Ca and P for 4 months. Pretrial, 24-h urine clearance was studied in each Duiker while they consumed the herd diet (1.38% Ca/0.66% P) (The Pennsylvania State University (PSU) formulation). Pretrial, 24-h urine clearance values revealed no differences (P > 0.05) among treatment groups consumin…	1993	Small Ruminant Research	https://doi.org/10.1016/0921-4488(93)90114-W	Excluded	Irrelevant title
282	101 - Malaria	Ansong, Daniel; Seydel, Karl B.; Taylor, Terrie E.	The manifestations of malaria infection and malaria illness vary according to the epidemiology of malaria transmission: in settings of stable transmission, anti-disease immunity develops and asymptomatic infections are common, but when non-immune individuals are infected, life-threatening disease can develop rapidly. On an individual level, chemoprophylactic medications can diminish infection ris…	2020		https://doi.org/10.1016/B978-0-323-55512-8.00101-0	Excluded	Irrelevant title
283	CHAPTER 16 - SYSTEMIC LUPUS ERYTHEMATOSUS	Petty, Ross E.; Laxer, Ronald M.		2005		https://doi.org/10.1016/B978-1-4160-0246-8.50022-X	Excluded	Irrelevent book chapter
284	Index			2020		https://doi.org/10.1016/B978-0-12-816075-6.18001-8	Excluded	Irrelevant title
285	Dietary sources of nitrite as a modulator of ischemia/reperfusion injury	Garg, Harsha K.; Bryan, Nathan S.	The nitrite anion is an endogenous product of nitric oxide (NO) metabolism, a key intermediate in the nitrogen cycle in plants and bacteria, and a constituent of many foods. Research over the past 6 years has revealed a surprising biological and cytoprotective activity of this anion. Its ability to restore NO homeostasis throughout the physiological oxygen gradient in vivo has transformed this on…	2009	Kidney International	https://doi.org/10.1038/ki.2009.13	Excluded	Review
286	23 - Biochemical Parameters in Toxicological Studies in Africa: Significance, Principle of Methods, Data Interpretation, and Use in Plant Screenings	Dzoyem, Jean P.; Kuete, Victor; Eloff, Jacobus N.	Tropical and subtropical Africa is endowed with approximately 45,000 species of plant with developmental potentials, out of which 5000 species are used medicinally. Although it is widely alleged that medicinal plants are safe because they are natural, many are potentially toxic. There is a growing safety concern, and the toxicity of plants used in traditional medicines is becoming more widely rec…	2014		https://doi.org/10.1016/B978-0-12-800018-2.00023-6	Excluded	Irrelevant title
287	Viral hemorrhagic fever: Molecular pathogenesis and current trends of disease management-an update	Mariappan, Vignesh; Pratheesh, Pooja; Shanmugam, Lokesh; Rao, S.R.; Pillai, Agieshkumar Balakrishna	Viral Hemorrhagic Fever (VHF) is a group of acute zoonotic diseases with high mortality rates caused by seven different families of viruses that infect both humans and animals. VHF is characterized by hemorrhagic manifestations and lethal platelet dysfunction, if not treated properly. Most of the VHF is transmitted to humans by different types of vectors like rodents, bats, ticks, voles, and mosq…	2021	Current Research in Virological Science	https://doi.org/10.1016/j.crviro.2021.100009	Excluded	Review
288	â€¢â€‰Chapter 7 - Alterations in Alimentary and Hepatic Function	Smith, Bradford P.; Magdesian, K. Gary		2020		https://doi.org/10.1016/B978-0-323-55445-9.00007-0	Excluded	Irrelevent book chapter
289	Viral Hemorrhagic Fevers: Current Status of Endemic Disease and Strategies for Control	Cleri, Dennis J.; Ricketti, Anthony J.; Porwancher, Richard B.; Ramos-Bonner, Luz S.; Vernaleo, John R.		2006	Infectious Disease Clinics of North America	https://doi.org/10.1016/j.idc.2006.02.001	Excluded	Irrelevant title
290	Preclinical safety assessment of toxicity and biodistribution of oncolytic virus HSV-1 expressing human PD-1 antibody in mice	Wang, Xin; Wang, Chao; Qu, Zhe; Tian, Chao; Wang, Tiantian; Miao, Yufa; Jiang, Hua; Li, Lulu; Liu, Jiajia; Zhao, Rui; Li, Xiaopeng; Geng, Xingchao	HSV-1/hPD-1 is composed of engineered herpes simplex virus type-1 and two inserted copies of the human PD-1 antibody sequence. It is a novel oncolytic virus product designed to cure malignancies. The objective of this study was to estimate its toxicity in mice. In the single-dose toxicity study, no mortality and abnormal symptoms were observed in animals injected with 4.0Â Ã—Â 107Â pfu/mouse dose…	2022	Regulatory Toxicology and Pharmacology	https://doi.org/10.1016/j.yrtph.2022.105166	Excluded	Animal study
291	Review of -omics studies on mosquito-borne viruses of the Flavivirus genus	Peinado, Rafaela dos S.; Eberle, Raphael J.; Pacca, Carolina C.; Arni, Raghuvir K.; Coronado, Monika A.	Arboviruses are transmitted by arthropods (arthropod-borne virus) which can be mosquitoes or other hematophagous arthropods, in which their life cycle occurs before transmission to other hosts. Arboviruses such as Dengue, Zika, Saint Louis Encephalitis, West Nile, Yellow Fever, Japanese Encephalitis, Rocio and Murray Valley Encephalitis viruses are some of the arboviruses transmitted biologically…	2022	Virus Research	https://doi.org/10.1016/j.virusres.2021.198610	Excluded	Review
292	134 - Animals Hazardous to Humans	Warrell, David A		2013		https://doi.org/10.1016/B978-1-4160-4390-4.00134-X	Excluded	Animal study
293	Interventions targeted at oxidatively generated modifications of nucleic acids focused on urine and plasma markers	Larsen, Emil List; Weimann, Allan; Poulsen, Henrik Enghusen	Oxidative stress is associated with the development and progression of numerous diseases. However, targeting oxidative stress has not been established in the clinical management of any disease. Several methods and markers are available to measure oxidative stress, including direct measurement of free radicals, antioxidants, redox balance, and oxidative modifications of cellular macromolecules. Ox…	2019	Free Radical Biology and Medicine	https://doi.org/10.1016/j.freeradbiomed.2019.09.030	Excluded	Review
294	Accomplishment of probiotics in human health pertaining to immunoregulation and disease control	Varsha, Kontham Kulangara; Maheshwari, Arun Padmakumar; Nampoothiri, Kesavan Madhavan	SummaryIt is a well-established fact that the microbiome harboring the human body plays a critical role in maintaining human health and can influence treatments against various ailments. Human microbiome-based research contemplates the possibility of selecting and administering specific commensal bacterial strains to modulate the gut microbiota to attain favorable outcomes to the therapies. Consu…	2021	Clinical Nutrition ESPEN	https://doi.org/10.1016/j.clnesp.2021.06.020	Excluded	Review
295	Chapter 17 - Mesenchymal stromal cells and pleiotropic therapeutic advantages in COVID-19 management	Singh, Vimal Kishor; Vaksh, Uttkarsh Kumar Sharma; Sharma, Pallavi	The pandemic burst of severe acute respiratory syndrome coronavirus 2 (SARS-CoV-2) or coronavirus disease 2019 (COVID-19) infections shattered existing medical and research communities and exhausted healthcare systems in most countries. Clinical management revolves around diagnosing, monitoring, and controlling symptoms, for example, fever and cough, and despite significant efforts worldwide, no …	2024		https://doi.org/10.1016/B978-0-323-95545-4.00011-6	Excluded	Irrelevent book chapter
296	Chapter 18 - The thin, inappetent cat	Barberâ€ , Penny; Miller, James B; Rand, Jacquie		2006		https://doi.org/10.1016/B978-0-7020-2488-7.50023-5	Excluded	Irrelevent book chapter
297	Chapter 52 - Toxicology and the clinical laboratory	Langman, Loralie J.; Jannetto, Paul J.	Toxicology is an extensive, multidisciplinary science with an overarching goal to determine the effects of chemicals on living systems. Numerous potential toxins can cause harm, including over-the-counter or prescription drugs, herbal medications, common household products, environmental agents, occupational substances, drugs of abuse, and chemical terrorism threats. In this chapter, the differen…	2020		https://doi.org/10.1016/B978-0-12-815499-1.00052-1	Excluded	Irrelevent book chapter
298	UROGRAPHIC CONTRAST MEDIA IN UREMIA: Physiology and Pharmacology	TALNER, LEE B.	SUMMARYHigh-dose urography should be considered an essential part of the management of most patients with advanced uremia. With increased acceptance and use of doses in the range of 1 ml. per pound, the acquisition of useful diagnostic information has been the rule rather than the exception. When high doses were first used, there were a number of contraindications to the procedure, but as favorab…	1972	Radiologic Clinics of North America	https://doi.org/10.1016/S0033-8389(22)01817-6	Excluded	Irrelevant title
299	H			2014		https://doi.org/10.1016/B978-0-323-16916-5.00008-0	Excluded	Irrelevant title
300	Clinical biochemistry in sheep: A selected review	Braun, J.P.; Trumel, C.; BÃ©zille, P.	As in other species, the first point in sheep clinical biochemistry is the correct selection of the appropriate tests and, consequently, the optimal management of the pre-analytical phase from the collection of the samples to their management and possible transport or storage before analysis. There are so many different breeds and breeding systems in sheep, as well as laboratory techniques, that …	2010	Small Ruminant Research	https://doi.org/10.1016/j.smallrumres.2010.04.002	Excluded	Irrelevant title
301	Chapter 13 - Dysbiosis and probiotic applications in autoimmune diseases	de Salis, Larissa Vedovato Vilela; Martins, LuÃ­sa Sales; Rodrigues, Guilherme Siqueira Pardo; de Oliveira, Gislane Lelis Vilela	Several evidence in animal models and humans pointed to the involvement of oral and intestinal dysbiosis in the development of autoimmune diseases. Dysbiosis is associated with decreased bacterial function and diversity, as well as decreased beneficial microbes, increased pathobionts, impaired barrier function, bacterial translocation, systemic inflammation, and decreased immune regulatory mechan…	2022	Translational Immunology	https://doi.org/10.1016/B978-0-12-824390-9.00004-9	Excluded	Irrelevent book chapter
302	Chapter 43 - Lead	Skerfving, Staffan; Bergdahl, Ingvar A.	Inorganic lead is the most extensively studied toxic agent. In addition to occupational exposure, there is widespread exposure in the general environment, although this has decreased dramatically after the ban of lead addition to gasoline. Toxic effects may occur in both the central and peripheral nervous systems; the blood (including inhibition of heme synthesis, which also affects all other cel…	2015		https://doi.org/10.1016/B978-0-444-59453-2.00043-3	Excluded	Irrelevent book chapter
303	Volume Contents			2007	Clinical Biochemistry	https://doi.org/10.1016/S0009-9120(07)00435-3	Excluded	Irrelevant title
304	Chapter 15 - Interpreting Laboratory Tests	Warner, Elizabeth A.; Herold, Arthur H.		2012		https://doi.org/10.1016/B978-1-4377-1160-8.10015-6	Excluded	Irrelevent book chapter
305	75 - Venomous and Poisonous Animals	Warrell, David A.		2014		https://doi.org/10.1016/B978-0-7020-5101-2.00076-5	Excluded	Animal study
306	13 - Diseases of the Urinary System			2017		https://doi.org/10.1016/B978-0-7020-5246-0.00013-9	Excluded	Irrelevant title
307	Index			2014		https://doi.org/10.1016/B978-0-12-404630-6.00077-4	Excluded	Irrelevant title
308	Chapter 28 - Drugs in tuberculosis and leprosy	Ramanathan, Meenakshi R.; Howell, Crystal K.; Sanders, James M.	Tuberculosis (TB) remains a global health threat with approximately 25% of the world's population infected with latent tuberculosis infection (LTBI). Approximately 10% of these patients will develop active TB. Both TB and leprosy are known for their infectious and contagious nature and with increasing resistance patterns emerging and treatment regimens requiring a combination of products (with va…	2019	A Worldwide Yearly Survey of New Data in Adverse Drug Reactions	https://doi.org/10.1016/bs.seda.2019.08.010	Excluded	Review
309	Metabolic Effects of Dietary Nitrate in Health and Disease	Lundberg, Jon O.; CarlstrÃ¶m, Mattias; Weitzberg, Eddie	Nitric oxide (NO), generated from L-arginine and oxygen by NO synthases, is a pleiotropic signaling molecule involved in cardiovascular and metabolic regulation. More recently, an alternative pathway for the formation of this free radical has been explored. The inorganic anions nitrate (NO3âˆ’) and nitrite (NO2âˆ’), originating from dietary and endogenous sources, generate NO bioactivity in a pro…	2018	Cell Metabolism	https://doi.org/10.1016/j.cmet.2018.06.007	Excluded	Review
310	137 - Animals Hazardous to Humans: Venomous Bites and Stings and Envenoming	Warrell, David A.	Some fish can inflict very painful stings, whereas others, such as sharks, needle fish, stingrays, and piranhas, are capable of inflicting fatal trauma. Cnidariansâ€™ (jellyfish, etc.) stinging cells can cause severe systemic envenoming, whereas Echinoderms (starfish and sea urchins) impale on their sharp venomous spines. Dangerous mollusks include cone shells and blue-ringed octopuses. Leeches o…	2020		https://doi.org/10.1016/B978-0-323-55512-8.00137-X	Excluded	Animal study
311	79 - Venomous and Poisonous Animals	Warrell, David A.	Bites by venomous snakes are especially common among agricultural workers in the rural tropics. Death or permanent physical and psychological morbidity may result. Snake venoms contain many toxic proteins that cause local tissue necrosis at the bite site, shock, haemostatic disturbances, paralysis, rhabdomyolysis, and acute kidney injury. Hyperimmune equine/ovine immunoglobulins are the only spec…	2024		https://doi.org/10.1016/B978-0-7020-7959-7.00079-8	Excluded	Animal study
312	Acquired Gitelman Syndrome in a Patient With Primary SjÃ¶gren Syndrome	Kim, Yong Kyun; Song, Ho Cheol; Kim, Wan-Young; Yoon, Hye Eun; Choi, Yeong-Jin; Ki, Chang-Seok; Park, Cheol-Whee; Yang, Chul Woo; Kim, Jin; Kim, Yong-Soo; Choi, Eui Jin; Bang, Byung Kee	Acquired Gitelman syndrome (GS) associated with SjÃ¶gren syndrome (SS) is rare, and the test to determine the pathophysiological state of acquired GS in patients with primary SS has not been reported previously. A 47-year-old woman with sicca complex presented to our clinic with intermittent muscle cramping and weakness involving both lower extremities over several months. Laboratory findings sho…	2008	American Journal of Kidney Diseases	https://doi.org/10.1053/j.ajkd.2008.07.025	Excluded	Irrelevant condition
313	C			2014		https://doi.org/10.1016/B978-0-323-16916-5.00003-1	Excluded	Irrelevant title
314	Chapter 4 - Introduction to Comparative Clinical Pathology	Stacy, Nicole I.; Hollinger, Charlotte	Clinical pathology focuses on the diagnosis and study of disease through laboratory methods. In addition to formulating interpretations for diagnostic, therapeutic, or research purposes, standardized principles of clinical pathology help to evaluate and support the accuracy of laboratory data. Clinical pathology samples are commonly, but not exclusively, nonarchitectural tissue samples including …	2018		https://doi.org/10.1016/B978-0-12-805306-5.00004-3	Excluded	Irrelevent book chapter
315	Nasal and Cutaneous Flora Among Hemodialysis Patients and Personnel: Quantitative and Qualitative Characterization and Patterns of Staphylococcal Carriage	Goldblum, Simeon E.; Ulrich, John A.; Goldman, Richard S.; Reed, William P.	Staphylococcal sepsis is a leading cause of morbidity and mortality among chronic hemodialysis (HD) patients. We studied nasal and cutaneous flora of HD patients and personnel and their patterns of staphylococcal carriage. HD patients had significantly increased cutaneous total bacterial colony counts (p < 0.01) as well as both nasal (p < 0.0001) and cutaneous (p < 0.0001) carriage of Staphylococ…	1982	American Journal of Kidney Diseases	https://doi.org/10.1016/S0272-6386(82)80075-9	Excluded	Irrelevant title
316	Chapter 5 - Clinical Pathology of the Rat	Car, Bruce D.; Eng, Vicki M.; Everds, Nancy E.; Bounous, Denise I.	Publisher SummaryThis chapter provides a basis for how clinical pathology parameters are used to correctly diagnose toxicity and naturally occurring disease in the rat. Hematology data are generally collected by highly automated instrumentation that differentiates and quantifies the formed elements in blood based on their size, internal structures, staining, and/or biochemical characteristics. Su…	2006	American College of Laboratory Animal Medicine	https://doi.org/10.1016/B978-012074903-4/50008-X	Excluded	Irrelevent book chapter
317	Chapter 4 - COVID-19	Beltz, Lisa A.	In late December 2019, a new, highly pathogenic human coronavirus emerged in Wuhan, China. Due to its similarity with SARS-CoV, it was named SARS-CoV-2, and the disease that it causes was designated COVID-19. SARS-CoV-2 rapidly spread throughout the world and was designed as a pandemic by the World Health Organization on March 11, 2020. As of mid-January 2022, infection with SARS-CoV-2 resulted i…	2023		https://doi.org/10.1016/B978-0-323-98809-4.00013-9	Excluded	Irrelevent book chapter
318	Goats fed tannin-containing leaves do not exhibit toxic syndromes	Silanikove, N.; Gilboa, N.; Perevolotsky, A.; Nitsan, Z.	The blood metabolic profile was examined in 2â€“3 year old non-lactating and non-pregnant Mamber goats consuming Quercus calliprinos (oak), Pistacia lentiscus (pistacia) and Ceratonia siliqua (carob) leaves to determine whether intake of tannin-rich fodder induces subclinical systemic toxicity. Total phenolic and condensed tannin content ranked in the order pistacia > oak > carob. Goats did not e…	1996	Small Ruminant Research	https://doi.org/10.1016/0921-4488(95)00833-0	Excluded	Irrelevant title
319	Unusual oral lesions in a uremic patient: Review of the literature and report of a case	Jaspers, Mark T.	Uremia is defined as the accumulation of nitrogenous waste products in the blood. Uremia may be caused by either acute or chronic renal failure. Uremic stomatitis represents a relatively uncommon intraoral complication of uremia. Uremic stomatitis has classically been divided into ulcerative and nonulcerative types. Reported here is a patient with chronic renal failure exhibiting intraoral lesion…	1975	Oral Surgery, Oral Medicine, Oral Pathology	https://doi.org/10.1016/0030-4220(75)90114-0	Excluded	Irrelevant title
320	INDEX			1983		https://doi.org/10.1016/B978-0-7236-7046-9.50023-0	Excluded	Irrelevant title
321	Primary SjÃ¶grenâ€™s syndrome with minimal change diseaseâ€”A case report	Yang, Mei-Li; Kuo, Mei-Chuan; Ou, Tsan-Teng; Chen, Hung-Chun; æ¥Šç¾Žåˆ©, ; éƒ­ç¾Žå¨Ÿ, ; æ­ç‡¦é¨°, ; é™³é´»éˆž,	Glomerular involvement in patients with primary SjÃ¶grenâ€™s syndrome (pSS) has rarely been reported. Among them, membranoproliferative glomerulonephritis and membranous nephropathy are the more common types. We report a middle-aged female presenting concurrently with nephrotic syndrome and microscopic hematuria, and her pSS was diagnosed by positive anti-Ro (SSA)/anti-La (SSB) autoantibodies, dr…	2011	The Kaohsiung Journal of Medical Sciences	https://doi.org/10.1016/j.kjms.2010.07.003	Excluded	Irrelevant condition
322	Normal Tissue Tolerance Dose Metrics for Radiation Therapy of Major Organs	Milano, Michael T.; Constine, Louis S.; Okunieff, Paul	Late organ toxicity from therapeutic radiation is a function of many confounding variables. The total dose delivered to the organ and the volumes of organ exposed to a given dose of radiation are 2 important variables that can be used to predict the risk of late toxicity. Three-dimensional radiation planning enables accurate calculation of the volume of tissue exposed to a given dose of radiation…	2007	Seminars in Radiation Oncology	https://doi.org/10.1016/j.semradonc.2006.11.009	Excluded	Review
323	236 - Malaria	Olivero, Rosemary M.; Barnett, Elizabeth D.		2025		https://doi.org/10.1016/B978-0-323-82763-8.00236-3	Excluded	Irrelevant title
324	Gingival hemorrhage secondary to uremia: Review and report of a case	Merril, Arthur; Peterson, Larry J.	A case of gingival hemorrhage secondary to uremia has been reported, and the unsuccessful attempt at local control has been described. The probable mechanism of the hemorrhagic diathesis of uremia has also been described. This bleeding tendency is due to an altered pathway of urea metabolism with consequently increased levels of GSA, which inhibits platelet function. In view of the increased numb…	1970	Oral Surgery, Oral Medicine, Oral Pathology	https://doi.org/10.1016/0030-4220(70)90462-7	Excluded	Irrelevant title
325	6 - Current status of malaria	Cobo, Fernando	Abstract:Malaria is a major international public health problem causing around 500 million infections worldwide and approximately one million deaths every year. Transmission occurs in large areas of Africa, central and South America, the Caribbean, Asia, eastern Europe and the South Pacific. Malaria is a rare diagnosis in Europe, the US and other developed countries, but it is a medical emergency…	2014		https://doi.org/10.1533/9781908818737.61	Excluded	Irrelevant title
326	Babesiosis	Vannier, Edouard G.; Diuk-Wasser, Maria A.; Ben Mamoun, Choukri; Krause, Peter J.		2015	Infectious Disease Clinics of North America	https://doi.org/10.1016/j.idc.2015.02.008	Excluded	Irrelevant title
327	Recent developments in electrochemical sensors based on graphene for bioanalytical applications	Lawal, Abdulazeez Tunbosun	An effective and affordable technique for detecting a variety of substances of biological, medical, and environmental significance is electrochemical sensing (ECS). Due to their distinctive structures and abilities to offer robust electrocatalytic activity with little surface fouling, low cost, biocompatibility, and simple electron transfer kinetics, carbon materials-based electrodes like graphen…	2023	Sensing and Bio-Sensing Research	https://doi.org/10.1016/j.sbsr.2023.100571	Excluded	Irrelevant title
328	Twenty years of amino acid determination using capillary electrophoresis: A review	Ta, Hai Yen; Collin, Fabrice; Perquis, Lucie; Poinsot, VÃ©rÃ©na; Ong-Meang, Varravaddheay; Couderc, Francois		2021	Analytica Chimica Acta	https://doi.org/10.1016/j.aca.2021.338233	Excluded	Irrelevant title
329	Membranoproliferative glomerulonephritis with primary SjÃ¶gren's syndrome	Cortez, Maria S.; Sturgill, Benjamin C.; Bolton, W.Kline	Glomerular involvement in primary SjÃ¶gren's syndrome is rare and only five cases of membranoproliferative glomerulonephritis have been reported. We present a case of a 31-year-old white woman with primary SjÃ¶gren's syndrome who developed nephrotic syndrome. Evaluation showed no evidence of an associated connective tissue disease. Kidney biopsy was consistent with type I membranoproliferative gl…	1995	American Journal of Kidney Diseases	https://doi.org/10.1016/0272-6386(95)90136-1	Excluded	Irrelevant condition
330	Chapter 12 - Diseases of the Urinary System	Jones, Meredyth; Miesner, Matt D.; Baird, A.N.; Pugh, D.G.		2012		https://doi.org/10.1016/B978-1-4377-2353-3.10012-5	Excluded	Irrelevent book chapter
331	Usefulness of monitoring free (unbound) concentrations of therapeutic drugs in patient management	Dasgupta, Amitava	Drugs are bound to various serum proteins in different degrees and only unbound or free drug is pharmacologically active. Although free drug concentration can be estimated from total concentration, for strongly bound drugs, prediction of free level is not always possible. Conditions like uremia, liver disease and hypoalbuminemia can lead to significant increases in free drug resulting in drug tox…	2007	Clinica Chimica Acta	https://doi.org/10.1016/j.cca.2006.08.026	Excluded	Irrelevant title
332	Debio 1143 and high-dose cisplatin chemoradiotherapy in high-risk locoregionally advanced squamous cell carcinoma of the head and neck: a double-blind, multicentre, randomised, phase 2 study	Sun, Xu-Shan; Tao, Yungan; Le Tourneau, Christophe; Pointreau, Yoann; Sire, Christian; Kaminsky, Marie-Christine; Coutte, Alexandre; Alfonsi, Marc; Boisselier, Pierre; Martin, Laurent; Miroir, Jessica; Ramee, Jean-Francois; Delord, Jean-Pierre; Clatot, Florian; Rolland, Frederic; Villa, Julie; Magne, Nicolas; Elicin, Olgun; Gherga, Elisabeta; Nguyen, France; Lafond, Cedrick; Bera, Guillaume; Calu…	SummaryBackgroundDebio 1143 is an orally available antagonist of inhibitor of apoptosis proteins with the potential to enhance the antitumour activity of cisplatin and radiotherapy. The radiosensitising effect of Debio 1143 is mediated through caspase activation and TNF, IFNÎ³, CD8 T cell-dependent pathways. We aimed to investigate the efficacy and safety of Debio 1143 in combination with standar…	2020	The Lancet Oncology	https://doi.org/10.1016/S1470-2045(20)30327-2	Excluded	Irrelevant title
333	Rabbit Clinical Pathology	Melillo, Alessandro	With rabbit patients, as in other species, analyzing blood and urine samples can be useful and informative, although interpretation of the results is sometimes challenging. This article summarizes the interpretation of laboratory results from rabbits. Hematological parameters can yield information about the red blood cell population and leukocyte response to stress and pathogens. Biochemistry eva…	2007	Journal of Exotic Pet Medicine	https://doi.org/10.1053/j.jepm.2007.06.002	Excluded	Irrelevant title
334	Suspected systemic rheumatic diseases in adultsÂ presenting with fever	Ludwig, Dalia R.; Amin, Tara N.; Manson, Jessica J.	A significant proportion of patients with pyrexia of unknown origin (PUO) are found to have a rheumatological cause. The mainstay of treatment for rheumatic disease is immunosuppression, and therefore, accurate diagnosis is crucial given the risks associated with these drugs. In this review, we analyse the rheumatological conditions that most commonly present with fever and illustrate clinical ca…	2019	Best Practice & Research Clinical Rheumatology	https://doi.org/10.1016/j.berh.2019.06.008	Excluded	Review
335	Chapter 21 - Organ and Bone Marrow Transplantation	Little, James W.; Falace, Donald A.; Miller, Craig S.; Rhodus, Nelson L.		2013		https://doi.org/10.1016/B978-0-323-08028-6.00021-X	Excluded	Irrelevent book chapter
336	SERS liquid biopsy: An emerging tool for medical diagnosis	Moisoiu, Vlad; Iancu, Stefania D.; Stefancu, Andrei; Moisoiu, Tudor; Pardini, Barbara; Dragomir, Mihnea P.; Crisan, Nicolae; Avram, Lucretia; Crisan, Dana; Andras, Iulia; Fodor, Daniela; Leopold, Loredana F.; Socaciu, Carmen; BÃ¡lint, ZoltÃ¡n; Tomuleasa, Ciprian; Elec, Florin; Leopold, Nicolae	Surface-enhanced Raman scattering (SERS) is emerging as a novel strategy for biofluid analysis. In this review, we delineate four experimental SERS protocols that are frequently used for the profiling of biofluids: 1) liquid SERS for the detection of purine metabolites; 2) iodide-modified liquid SERS for the detection of proteins; 3) dried SERS for the detection of both purine metabolites and pro…	2021	Colloids and Surfaces B: Biointerfaces	https://doi.org/10.1016/j.colsurfb.2021.112064	Excluded	Review
337	Tick-Borne Diseases	Eilbert, Wesley; Matella, Andrew		2024	Emergency Medicine Clinics of North America	https://doi.org/10.1016/j.emc.2024.01.004	Excluded	Irrelevant title
338	Chapter 4 - Feline Hyperthyroidism	Scott-Moncrieff, J. Catharine		2015		https://doi.org/10.1016/B978-1-4557-4456-5.00004-3	Excluded	Irrelevent book chapter
339	Chapter 1 - Endocrine system disorders	Hashim, Ibrahim A.	The clinical chemistry laboratory is central to the investigation and management of endocrine disorders. This chapter is divided into four sections and describes the thyroid, parathyroid, pituitary, and adrenal glands, as well as gonadal pathophysiology and their respective laboratory investigations. Of particular emphasis are hormones measurement and factors affecting their determination and int…	2024		https://doi.org/10.1016/B978-0-12-822949-1.00011-5	Excluded	Irrelevent book chapter
340	Assessing the Reliability of Commercially Available Point of Care in Various Clinical Fields	Pezzuto, Federica; Scarano, Antonio; Marini, Carlotta; Rossi, Giacomo; Stocchi, Roberta; Di Cerbo, Alfredo; Di Cerbo, Alessandro	Updated and precise molecular diagnostics are essential in disease identification, treatment and management. Conventional technologies are limited to laboratories, which are expensive, require moderate to great volumes of biological fluids and generally create great discomfort among patients. This review discusses some key features of commercially available point of care (POC) devices, such as ti…	2019	The Open Public Health Journal	https://doi.org/10.2174/1874944501912010342	Excluded	Review
341	General Medical Care of the Dialysis Patient: Core Curriculum 2013	Holley, Jean L.		2013	American Journal of Kidney Diseases	https://doi.org/10.1053/j.ajkd.2012.07.023	Excluded	Irrelevant title
342	Chapter 10 - Diseases of the Urinary System	BELKNAP, ELLEN B.; PUGH, D.G.		2002		https://doi.org/10.1016/B0-72-169052-1/50012-0	Excluded	Irrelevent book chapter
343	PART TWO - Systemic Approach to Differential Diagnosis	Thompson, Mark S.		2014		https://doi.org/10.1016/B978-1-4557-4454-1.50006-X	Excluded	Irrelevant title
344	Mesenchymal stem cells for treating autoimmune diseases: The Chinese experience from lab to clinics	Liang, J.; Wang, D.; Farge, D.; Sun, L.	Autoimmune diseases are a group of chronic inflammatory conditions diseases characterized by aberrant activation of the immune system involving either cells or antibodies directed against normal tissues. The current conventional strategies, notably corticosteroids and immunosuppressors, are responsible for high treatment-related morbidity and are still associated with significant disease and trea…	2016	Current Research in Translational Medicine	https://doi.org/10.1016/j.retram.2016.04.007	Excluded	Review
345	Part Two - Systemic Approach to Differential Diagnosis	Thompson, Mark S.		2024		https://doi.org/10.1016/B978-0-323-87590-5.00002-1	Excluded	Irrelevant title
346	Global Distribution of Infectious Diseases Requiring Intensive Care	IstÃºriz, Raul E.; Torres, Jaime; Besso, JosÃ©		2006	Critical Care Clinics	https://doi.org/10.1016/j.ccc.2006.03.004	Excluded	Irrelevant title
347	Chapter 10 - Assessment of Protein and Energy Nutritional Status	Pupim, Lara B.; Martin, Cathi J.; Ikizler, T. Alp		2013		https://doi.org/10.1016/B978-0-12-391934-2.00010-2	Excluded	Irrelevent book chapter
348	Chapter 13 - Alternative Sampling Strategies for Therapeutic Drug Monitoring	Capiau, Sara; Alffenaar, Jan-Willem; Stove, Christophe P.	During recent years, increasing attention has been given to personalized medicine to effect optimal patient treatment. This concept will remain of utmost importance and is likely to become an essential part of modern patient health care. An extremely valuable aspect of personalized medicine is undoubtedly therapeutic drug monitoring (TDM). Unfortunately, the assessment of therapy adherence and ad…	2016		https://doi.org/10.1016/B978-0-12-802025-8.00013-1	Excluded	Irrelevent book chapter
349	Chapter 11 - Minerals and Trace Elements	Kohlmeier, Martin	The term minerals is used to refer to those inorganic compounds that form salts and are water-soluble. It should be noted that some of these substances can be used only in certain complex forms. Elemental phosphorus, for instance, is highly toxic, and only the phosphate form (PO43âˆ’) is compatible with the human metabolism. As a practical matter, the term trace elements is used strictly based on…	2015		https://doi.org/10.1016/B978-0-12-387784-0.00011-0	Excluded	Irrelevent book chapter
350	Open-Label, Long-Term Safety Study of Cevimeline in the Treatment of Postirradiation Xerostomia	Chambers, Mark S.; Jones, Christopher Uwe; Biel, Merrill A.; Weber, Randal S.; Hodge, Kenneth M.; Chen, Y.; Holland, John M.; Ship, Jonathan A.; Vitti, Robert; Armstrong, Ingrid; Garden, Adam S.; Haddad, Robert	PurposeTo assess the safety of long-term cevimeline treatment of radiation-induced xerostomia in patients with head-and-neck cancer; and to assess the efficacy of cevimeline in these patients.Methods and MaterialsA total of 255 adults with head-and-neck cancer who had received more than 40 Gy of radiation 4 months or more before entry and had clinically significant salivary gland dysfunction rece…	2007	International Journal of Radiation Oncology*Biology*Physics	https://doi.org/10.1016/j.ijrobp.2007.05.024	Excluded	Irrelevant title
351	Chapter 4 - A review of noninvasive methods applied in diabetes management and treatment	Rydosz, Artur	The global prevalence of diabetes, with a special emphasis on type-2 diabetes mellitus, depletes every healthcare system in the developed world as well as in low- and middle-income countries. Therefore, the ability to identify individuals at a high risk of contracting diabetes and in patients with prediabetes or those who are in the early stage of the disease (the difference between prediabetes a…	2022		https://doi.org/10.1016/B978-0-323-99887-1.00004-2	Excluded	Review
352	Management of Tasallube Sharain (Peripheral artery disease) by Hirudotherapy: A case report	Ilyas, Samreen; Ali, Hamid; Khan, Zoheb Alam	BackgroundPeripheral artery disease (PAD) is one of the major causes of morbidity and mortality which results from blockage of the arteries that provide blood flow to the upper and lower extremities. The primary underlying cause is usually atherosclerosis. In Unani System of Medicine, atherosclerosis has been described under the caption of Tasallube Sharain which results from accumulation of abno…	2020	Advances in Integrative Medicine	https://doi.org/10.1016/j.aimed.2019.07.001	Excluded	Irrelevant title
353	21 - Dengue	Jones, Nick K.; Yacoub, Sophie	With an estimated global incidence of 390 million infections per year, dengue is the most widely distributed arthropod-borne virus (arbovirus) to infect humans. Billions of people live at risk of infection, and recent changes in global climate and human living patterns have allowed dengue incidence to increase at a faster rate than that of any other communicable disease except SARS-CoV-2. Rapidly…	2024		https://doi.org/10.1016/B978-0-7020-7959-7.00021-X	Excluded	Irrelevant title
354	Part Two - Systemic Approach to Differential Diagnosis	Thompson, Mark S.		2018		https://doi.org/10.1016/B978-0-323-49830-2.00002-0	Excluded	Irrelevant title
355	Therapeutic potential of rifaximin in liver diseases	Yang, Wanting; Guo, Gaoyue; Sun, Chao	Rifaximin, derived from rifamycin, is a broad-spectrum antibiotic by inhibiting bacterial RNA synthesis. Rifaximin has a very low intestinal absorption and exerts its antimicrobial activity primarily in the intestinal tract. It regulates the gut microbiota with limited side effects systemically. Rifaximin has been recommended for the treatment of hepatic encephalopathy but some studies shed light…	2024	Biomedicine & Pharmacotherapy	https://doi.org/10.1016/j.biopha.2024.117283	Excluded	Irrelevant title
356	Xerostomia is Associated With Old Age and Poor Appetite in Patients on Chronic Hemodialysis	Bossola, Maurizio; Di Stasio, Enrico; Giungi, Stefania; Vulpio, Carlo; Papa, Valerio; Rosa, Fausto; Tortorelli, Antonio; Tazza, Luigi	ObjectiveThe objective of this study was to assess variables associated with xerostomia in patients on chronic hemodialysis (HD).Design and MethodsThis was a cross-sectional study of 75 HD patients at an outpatient HD service. Demographic, clinical (renal disease, HD regimen/duration, Charlson comorbidity index, activities of daily living, instrumental activities of daily living [IADL], body mass…	2013	Journal of Renal Nutrition	https://doi.org/10.1053/j.jrn.2013.05.002	Excluded	Irrelevant title
357	The diversity and abundance of gut microbiota are associated with the pain sensation threshold in the Japanese population	Takeuchi, Yuki; Mizukami, Hiroki; Kudoh, Kazuhiro; Osonoi, Sho; Sasaki, Takanori; Kushibiki, Hanae; Ogasawara, Saori; Hara, Yutaro; Igawa, Akiko; Pan, Xuekai; Yamada, Takahiro; Yamazaki, Keisuke; Mikami, Tatsuya; Daimon, Makoto; Yagihashi, Soroku; Hakamada, Kenichi; Nakaji, Shigeyuki	Small fibre neuropathy (SFN) is an initial pathology of diabetic polyneuropathy (DPN). Serum lipopolysaccharide binding protein levels are positively correlated with the pain threshold in the foot, suggesting that the abundance of gut Gram-negative bacilli, which are a source of lipopolysaccharides, may be involved in the development of DPN. Furthermore, the abundance of the gut and oral microbio…	2022	Neurobiology of Disease	https://doi.org/10.1016/j.nbd.2022.105839	Excluded	Irrelevant title
358	Chapter 3 - Maternal Physiology	Antony, Kathleen M.; Racusin, Diana A.; Aagaard, Kjersti; Dildy, Gary A.		2017		https://doi.org/10.1016/B978-0-323-32108-2.00003-2	Excluded	Irrelevent book chapter
359	10 - Bacterial Metabolism of Protein and Endogenous Nitrogen Compounds	WRONG, O.M.		1988		https://doi.org/10.1016/B978-0-12-599920-5.50014-5	Excluded	Animal study
360	Chapter 164 - Zoonotic viruses	Brown, David; Lloyd, Graham		2010		https://doi.org/10.1016/B978-0-323-04579-7.00164-7	Excluded	Irrelevent book chapter
361	Joint 16th International Symposium on Trace Elements in Man and Animals (TEMA-16), 12th Conference of the International Society for Trace Element Research in Humans (ISTERH 2017) and 13th Conference of the Nordic Trace Element Society (NTES 2017): Saint-P			2017	Journal of Trace Elements in Medicine and Biology	https://doi.org/10.1016/j.jtemb.2017.03.012	Excluded	Animal study
362	17 - Metabolic and Endocrine Diseases			2017		https://doi.org/10.1016/B978-0-7020-5246-0.00017-6	Excluded	Irrelevant title
363	Chapter 30 - Maldigestion and malabsorption	Garcia-Naveiro, Reinaldo; Udall, John N.		2006		https://doi.org/10.1016/B978-0-7216-3924-6.50034-2	Excluded	Irrelevent book chapter
364	Chapter 1 - Patient Evaluation and Risk Assessment	Little, James W.; Falace, Donald A.; Miller, Craig S.; Rhodus, Nelson L.		2013		https://doi.org/10.1016/B978-0-323-08028-6.00001-4	Excluded	Irrelevent book chapter
365	Chapter 23 - Monitoring for Efficacy, Complications, and Toxicity	Malone, Ainsley M.; Brewer, Connie K.		2005		https://doi.org/10.1016/B978-0-7216-0379-7.50027-9	Excluded	Irrelevent book chapter
366	Chapter 4 - The adrenal glands	Holt, Elizabeth H.; Lupsa, Beatrice; Lee, Grace S.; Bassyouni, Hanan; Peery, Harry E.	The two adrenal glands are divided into two parts. The inner medulla is a modified sympathetic ganglion whose postganglionic neurons have no axon. Instead, these cells release the neurotransmitters epinephrine and norepinephrine into the extracellular space where they diffuse into capillaries. The outer cortex is divided into three zones which secretes mineralocorticoids, glucocorticoids, and and…	2022		https://doi.org/10.1016/B978-0-12-815844-9.00004-X	Excluded	Irrelevent book chapter
367	3 - Lithium	El-Mallakh, Rif S.; Roberts, Rona J.; Gao, Yonglin	Publisher SummaryThis chapter discusses the therapeutic effects of lithium. Several animal and in vitro studies have demonstrated a neuroprotective effect of lithium against a wide array of toxic insults. Therefore, the therapeutic use of lithium appears to be declining. In a study of inpatient prescribing practices in 63 German, Austrian, and Swiss hospitals over a 10-year period from 1994 to 20…	2010	Side Effects of Drugs Annual 32	https://doi.org/10.1016/S0378-6080(10)32003-4	Excluded	Irrelevant title
368	CHAPTER 76 - The Upper Gastrointestinal Tract	Greenwald, David A.; Brandt, Lawrence J.		2010		https://doi.org/10.1016/B978-1-4160-6231-8.10076-5	Excluded	Irrelevent book chapter
369	3 - Diagnosis: investigations	Scully, Crispian		2013		https://doi.org/10.1016/B978-0-7020-4948-4.00003-9	Excluded	Irrelevant title
370	CHAPTER 201 - HANTAVIRUSESâ€ƒâ€ƒAll material in this chapter is in the public domain, with the exception of any borrowed figures or tables.	Chapman, Louisa E.; Peters, C.J.; Mills, James N.; McKee, Kelly T.		2009		https://doi.org/10.1016/B978-1-4160-4044-6.50206-5	Excluded	Irrelevent book chapter
371	A comprehensive review on the diverse pharmacological perspectives of Terminalia chebula Retz	Hassan Bulbul, Md. Rakibul; Uddin Chowdhury, Mohammad Nizam; Naima, Taslima Anjum; Sami, Saad Ahmed; Imtiaj, Md. Shakil; Huda, Nazmul; Uddin, Md. Giash	Terminalia chebula Retz, commonly known as â€˜Haritaki/Myrobalan,â€™ has been utilised as a traditional medicine for a long time. It has been extensively exercised in various indigenous medicine practices like Unani, Tibb, Ayurveda, and Siddha to remedy human ailments such as bleeding, carminative, dysentery, liver tonic, digestive, antidiarrheal, analgesic, anthelmintic, antibacterial and helpfu…	2022	Heliyon	https://doi.org/10.1016/j.heliyon.2022.e10220	Excluded	Review
372	96 - Malaria	Taylor, Terrie; Agbenyega, Tsiri		2013		https://doi.org/10.1016/B978-1-4160-4390-4.00096-5	Excluded	Irrelevant title
373	Chapter 64 - Dentistry and Diseases of the Oropharynx	Marretta, Sandra Manfra		2006		https://doi.org/10.1016/B0-72-160422-6/50066-8	Excluded	Irrelevent book chapter
374	Posters displayed on Tuesday 10 May 2005			2005	Clinica Chimica Acta	https://doi.org/10.1016/j.cccn.2005.03.005	Excluded	Posters
375	7 - The Clinical Biochemistry of Alcohol	Rosalki, S.B.	Publisher SummaryThis chapter describes the clinical biochemistry of alcohol. After ingestion, alcohol is rapidly absorbed by diffusion, principally from the upper small intestine but with minor gastric absorption. A small amount of oxidation may occur within the stomach by gastric alcohol dehydrogenaseâ€”first-pass metabolismâ€”particularly in the postprandial state in males. After absorption, a…	1994		https://doi.org/10.1016/B978-0-7506-0167-2.50012-1	Excluded	Irrelevant title
376	Chapter 7 - Antiseizure medications	Liu, Mei T.; Greer, Daniel; Maroney, Megan	Side Effects of Drugs Annual is an annual publication including the most recently published adverse effects and toxicities associated with medications. The antiseizure medication (ASM) chapter is a review of literature published between January 2023 and December 2023. The literature review included the ASMs clobazam, clonazepam, diazepam, primidone, tiagabine, vigabatrin, gabapentin, pregabalin, …	2024		https://doi.org/10.1016/bs.seda.2024.07.006	Excluded	Review
377	Chapter 50 - Connective Tissue Diseases, Vasculitis, and the Nervous System	Probasco, John C.	Systemic inflammatory syndromes can involve the central, peripheral, and autonomic nervous systems in a variety of ways. Here, the updated diagnostic criteria and the neurologic manifestations of connective tissue disorders and the most common vasculitides are discussed in addition to a review of the inflammatory myopathies. Throughout the chapter, key differential diagnoses and treatments are hi…	2021		https://doi.org/10.1016/B978-0-12-819306-8.00050-2	Excluded	Review
378	32 - Maldigestion and Malabsorption	Garcia-Naveiro, Reinaldo; Udall, John N.		2011		https://doi.org/10.1016/B978-1-4377-0774-8.10032-6	Excluded	Irrelevant title
379	5 - Diseases of the gastrointestinal system	Bayne, Jenna E.; Edmondson, Misty A.		2021		https://doi.org/10.1016/B978-0-323-62463-3.00014-1	Excluded	Irrelevant title
380	Chapter 10 - Physical Examination, Diagnosis, and Common Clinical Procedures	Burns, Monika; Wachtman, Lynn	Common marmosets (Callithrix jacchus) have unique anatomic and physiologic characteristics that influence the physical examination protocol. A small body size and requirements for group housing necessitate special handling, sedation, and clinical practices. Common physical examination findings and differential diagnoses are presented in Part I of this chapter. A brief discussion of preventative h…	2019	American College of Laboratory Animal Medicine	https://doi.org/10.1016/B978-0-12-811829-0.00010-8	Excluded	Irrelevent book chapter
381	Pulmonary infiltrates and abdominal colic pain in a patient with a connective tissue disorder	Axford, John; Herrero-Beaumont, G; SÃ¡nchez-Pernaute, O; Acebes, J C		2000	Annals of the Rheumatic Diseases	https://doi.org/10.1136/ard.59.1.15	Excluded	Irrelevant title
382	Acute SARS-CoV-2 Infection Impairs Dendritic Cell and T Cell Responses	Zhou, Runhong; To, Kelvin Kai-Wang; Wong, Yik-Chun; Liu, Li; Zhou, Biao; Li, Xin; Huang, Haode; Mo, Yufei; Luk, Tsz-Yat; Lau, Thomas Tsz-Kan; Yeung, Pauline; Chan, Wai-Ming; Wu, Alan Ka-Lun; Lung, Kwok-Cheung; Tsang, Owen Tak-Yin; Leung, Wai-Shing; Hung, Ivan Fan-Ngai; Yuen, Kwok-Yung; Chen, Zhiwei	SummaryThe SARS-CoV-2 pandemic has resulted in millions of infections, yet the role of host immune responses in early COVID-19 pathogenesis remains unclear. By investigating 17 acute and 24 convalescent patients, we found that acute SARS-CoV-2 infection resulted in broad immune cell reduction including T, natural killer, monocyte, and dendritic cells (DCs). DCs were significantly reduced with fun…	2020	Immunity	https://doi.org/10.1016/j.immuni.2020.07.026	Excluded	Irrelevant title
383	11 - HIV and HIV-associated Disorders	Maniar, Janak K.; Kamath, Ratnakar; Vasani, Resham		2017		https://doi.org/10.1016/B978-0-323-29634-2.00011-0	Excluded	Irrelevant title
384	Wilderness Medical Society Clinical Practice Guidelines for the Prevention and Management of Tick-Borne Illness in the United States	Ho, Benjamin M.; Davis, Hillary E.; Forrester, Joseph D.; Sheele, Johnathan M.; Haston, Taylor; Sanders, Linda; Lee, Mary Caroll; Lareau, Stephanie; Caudell, Michael; Davis, Christopher B.	The Wilderness Medical Society convened an expert panel to develop evidence-based guidelines for the prevention and management of tick-borne illness (TBI). Recommendations are graded based on quality of supporting evidence according to criteria put forth by the American College of Chest Physicians. The guidelines include a brief review of the clinical presentation, epidemiology, prevention, and m…	2021	Wilderness & Environmental Medicine	https://doi.org/10.1016/j.wem.2021.09.001	Excluded	Review
385	Brainstem and Cranial Nerve Disorders of Ruminants	Boileau, MÃ©lanie J.; Gilliam, John		2017	Veterinary Clinics of North America: Food Animal Practice	https://doi.org/10.1016/j.cvfa.2016.09.007	Excluded	Irrelevant title
386	Chapter 31 - Venomous and Poisonous Animals	Warrell, David A.		2009		https://doi.org/10.1016/B978-1-4160-4470-3.50035-5	Excluded	Irrelevent book chapter
387	Chapter 12 - Hypoadrenocorticism	Scott-Moncrieff, J. Catharine		2015		https://doi.org/10.1016/B978-1-4557-4456-5.00012-2	Excluded	Irrelevent book chapter
388	â€¢â€‰Chapter 32 - Diseases of the Alimentary Tract	Jones, Samuel L.; Fecteau, Gilles; Hullinger, Pamela J.; Bickett-Weddle, Danelle A.; St. Jean, Guy; Nichols, Sylvain; Maclachlan, N. James; Mayo, Christie E.; Walz, Paul; Buczinski, SÃ©bastien; Garry, Franklyn; McConnel, Craig; Francoz, David; Desrochers, AndrÃ©; Sweeney, Raymond W.; Halland, Spring K.; Sager, Robert Bascom; Smith, Bradford P.; Barton, Michelle H.; Easley, Jack; Blikslager, Antho…		2020		https://doi.org/10.1016/B978-0-323-55445-9.00032-X	Excluded	Irrelevent book chapter
389	Chapter 15 - The Adrenal Cortex	Stewart, Paul M.; Newell-Price, John D.C.		2016		https://doi.org/10.1016/B978-0-323-29738-7.00015-0	Excluded	Irrelevent book chapter
390	Clinical and laboratory assessment of nutrition status in dental practice	Touger-Decker, Riva		2003	Dental Clinics of North America	https://doi.org/10.1016/S0011-8532(02)00100-3	Excluded	Irrelevant title
391	Chapter 7 - Gastrointestinal Emergencies	Plunkett, Signe J.		2000		https://doi.org/10.1016/B978-0-7020-2487-0.50011-3	Excluded	Irrelevent book chapter
392	N			2021		https://doi.org/10.1016/B978-0-7020-7463-9.50022-7	Excluded	Irrelevant title
393	21 - Guinea Pigs	Pignon, Charly; Mayer, Joerg	For many years, scientific medical knowledge in guinea pigs was coming from the laboratory animal research. Unfortunately, the majority of this knowledge was not applicable in a clinical environment by practitioners. Due to their popularity as pets and thanks to the involvement of more and more small mammalsâ€™ veterinarians, validated scientific data are now available and useful to treat our pat…	2021		https://doi.org/10.1016/B978-0-323-48435-0.00021-6	Excluded	Animal study
394	Chapter 11 - The Urinary System1	Breshears, Melanie A.; Confer, Anthony W.		2017		https://doi.org/10.1016/B978-0-323-35775-3.00011-4	Excluded	Irrelevent book chapter
395	Eating disorder emergencies: understanding the medical complexities of the hospitalized eating disordered patient	Cartwright, Martina M.		2004	Critical Care Nursing Clinics of North America	https://doi.org/10.1016/j.ccell.2004.07.002	Excluded	Irrelevant title
396	Chapter 3 - Absorption, Transport, and Retention	Kohlmeier, Martin	With the exception of inhaled oxygen, all of the atoms and molecules for building, maintaining, and powering the body normally have to be taken in by mouth. Food and beverages then have to be processed in the digestive tract to become useful. The various segments of the gastrointestinal tract cooperate to acquire and modify food, extract nutrients from it, and prepare the residue for excretion. T…	2015		https://doi.org/10.1016/B978-0-12-387784-0.00003-1	Excluded	Irrelevent book chapter
397	CHAPTER 231 - MALARIA	Barnett, Elizabeth D.		2009		https://doi.org/10.1016/B978-1-4160-4044-6.50236-3	Excluded	Irrelevent book chapter
398	Tuesday, 29 August 2017 â€“ Free Communication Sessions 01â€“24 and Poster Sessions 01â€“24	World Dental Federation, FDI		2017	International Dental Journal	https://doi.org/10.1111/idj.12338	Excluded	Posters
399	Chapter 8 - Animal Toxins	Bolon, Brad; Heinz-Taheny, Kathleen; Yeung, Kara A.; Oguni, Justin; Erickson, Timothy B.; Chai, Peter R.; Goldfine, Charlotte E.	Animal-derived toxins, or zootoxins, are complex mixtures of biogenic amines, lipids, nucleic acids, peptides, and proteins (including enzymes) that act locally or systemically to injure cells and tissues. Poisons consist of zootoxic metabolic by-products that accumulate in a nonspecialized tissue and are encountered by direct contact (usually oral or cutaneous). Venoms are zootoxic mixtures gene…	2023		https://doi.org/10.1016/B978-0-443-16153-7.00008-3	Excluded	Irrelevent book chapter
400	Chapter 7 - Alimentary System and the Peritoneum, Omentum, Mesentery, and Peritoneal Cavity1	Gelberg, Howard B.		2017		https://doi.org/10.1016/B978-0-323-35775-3.00007-2	Excluded	Irrelevent book chapter
401	Chapter 7 - Clinical Approach to Commonly Encountered Problems	Hines, Melissa T.		2018		https://doi.org/10.1016/B978-0-323-44329-6.00007-3	Excluded	Irrelevent book chapter
402	Chapter 3 - SPECIFIC PROBLEM AREAS	Scully, Crispian; Diz Dios, Pedro; Kumar, Navdeep		2007		https://doi.org/10.1016/B978-0-443-07151-5.50005-6	Excluded	Irrelevent book chapter
403	Chapter 15 - Gastrointestinal Function	Hornbuckle, William E.; Tennant, Bud C.	Publisher SummaryThe digestive system is composed of the gastrointestinal (GI) tract or alimentary canal, the salivary glands, the liver, and the exocrine pancreas. The principal functions of the gastrointestinal tract are the digestion and absorption of ingested nutrients and the excretion of waste products of digestion. Most nutrients are ingested in a form that is too complex for absorption, i…	1997		https://doi.org/10.1016/B978-012396305-5/50016-6	Excluded	Irrelevent book chapter
404	AWDC 2015 â€“ Abstract book - Thursday, 24 September 2015 - FREE COMMUNICATION SESSIONS 41-60 and POSTER SESSIONS 33â€“48	World Dental Federation, FDI		2015	International Dental Journal	https://doi.org/10.1111/idj.12195	Excluded	Abstracts
405	Acute suppurative parotitis with spread to the deep neck spaces	Cohen, Merrill A; Docktor, John W	This report describes the case of an elderly, diabetic woman who became dehydrated and developed acute suppurative parotitis, which caused marked swelling of her left face and neck. The parotid infection also extended by continuity into the lateral pharyngeal space and contiguous deep neck spaces, causing airway-threatening, extensive inflammation and swelling of the epiglottis and parapharyngeal…	1999	The American Journal of Emergency Medicine	https://doi.org/10.1016/S0735-6757(99)90015-3	Excluded	Review
406	FALCIPARUM MALARIA* *The opinions expressed in this chapter are those of the authors and are not to be construed as representing the official policy of the U.S. Navy or the Naval Service at large.	Murphy, Gerald S.; Oldfield, Edward C.	He had a fever when he was in Spain, And when the fit was on him, I did mark How he did shake; 'tis true, this god did shakeâ€¦ WILLIAM SHAKESPEARE Julius Caesar Malaria is one of the most common infectious illnesses in the world. Plasmodium falciparum, accounting for nearly all malaria mortality, kills an estimated 1 to 2 million persons yearly. A wide range in clinical response to malaria exist…	1996	Infectious Disease Clinics of North America	https://doi.org/10.1016/S0891-5520(05)70325-1	Excluded	Review
407	C			2007		https://doi.org/10.1016/B978-141600208-6.50007-3	Excluded	Irrelevant title
408	Clinical facts and curios	Stockman, James A.		1998	Current Problems in Pediatrics	https://doi.org/10.1016/S0045-9380(98)80043-1	Excluded	Irrelevant title
409	85 - Glycyrrhiza glabra (Licorice)	Murray, Michael T.		2020		https://doi.org/10.1016/B978-0-323-43044-9.00085-6	Excluded	Irrelevant title
410	Chapter 15 - Best Practice in Toxicological Pathology	Abdi, M.M.	Toxicological pathology is a critical component of the safety assessment of new drug candidates in preclinical studies. The identification, characterization, and interpretation of drug-induced histopathological changes require trained pathologists and technical staff who generate high-quality necropsy and microscopic data and communicate the data in an integrated pathology report including clinic…	2017		https://doi.org/10.1016/B978-0-12-803620-4.00015-3	Excluded	Review
411	Chapter 5 - Direct Physiological Effects on Local Gi and Indirect Systemic Effects of Prebiotic Fructan Treatment, and its Role in Disease Prevention and Therapy	Tungland, Bryan	Prebiotics, as defined in Chapter 7, are selective energy substrates for utilization by resident intestinal microbiota to stimulate their growth through direct competition and at the expense of other more pathogenic microorganisms. By selectively modifying the composition of the intestinal microbiome, prebiotics, such as the nondigestible fructans, influence host health through direct physiologic…	2018		https://doi.org/10.1016/B978-0-12-814649-1.00005-3	Excluded	Irrelevent book chapter
412	Nitrite and Nitrate Analyses: A Clinical Biochemistry Perspective	Ellis, Graham; Adatia, Ian; Yazdanpanah, Mehrdad; Makela, Sinikka K.	Objective: To review the assays available for measurement of nitrite and nitrate ions in body fluids and their clinical applications. Design and Methods: Literature searches were done of Medline and Current Contents to November 1997. Results: The influence of dietary nitrite and nitrate on the concentrations of these ions in various body fluids is reviewed. An overview is presented of the metabol…	1998	Clinical Biochemistry	https://doi.org/10.1016/S0009-9120(98)00015-0	Excluded	Review
413	Chapter 12 - Disorders of the Gastrointestinal System	Sanchez, L. Chris		2018		https://doi.org/10.1016/B978-0-323-44329-6.00012-7	Excluded	Irrelevent book chapter
414	Chloride Deficiency in Holstein Calves from a Low Chloride Diet and Removal of Abomasal Contents1	Neathery, M.W.; Blackmon, D.M.; Miller, W.J.; Heinmiller, Shelia; McGuire, Susan; Tarabula, J.M.; Gentry, R.P.; Allen, J.C.	Chloride deficiency signs were produced in young Holstein calves by a low chloride diet (.063% chlorine) and daily removal of chloride in abomasal contents. General clinical signs included anorexia, weight loss, lethargy, mild polydipsia, and mild polyuria. In latter stages of the deficiency, severe eye defects (scleral injection, sunken eyes, scaliness around eyes) and reduced respiration rate b…	1981	Journal of Dairy Science	https://doi.org/10.3168/jds.S0022-0302(81)82833-0	Excluded	Irrelevant title
415	Biosensing platform on ferrite magnetic nanoparticles: Synthesis, functionalization, mechanism and applications	Tripathy, Ashis; Nine, Md Julker; Silva, Filipe Samuel	Ferrite magnetic nanoparticles (FMNPs) are gaining popularity to design biosensors for high-performance clinical diagnosis. The fusion of information shows that FMNPs based biosensors require well-tuned FMNPs as detection probes to produce large and specific biological signals with minimal non-specific binding. Nevertheless, there is a noticeable lacuna of information to solve the issues related …	2021	Advances in Colloid and Interface Science	https://doi.org/10.1016/j.cis.2021.102380	Excluded	Review
416	â€¢â€‰Chapter 9 - Alterations in Body Weight or Size	Hund, Alexandra; Pratt-Philips, Shannon E.		2020		https://doi.org/10.1016/B978-0-323-55445-9.00009-4	Excluded	Irrelevent book chapter
417	Biochemistry testing associated with pregnancy and the newborn periodâ€”A lot has changed since you were a baby!	Thorlacius, Laurel S.; Blakney, George; Krahn, John; Bamforth, Fiona; Higgins, Trefor N.	Everyone has been a newborn, and everyone's mother has been pregnant. Despite the commonality of these events, medical care and the clinical chemistry laboratory's role in it have changed remarkably over the last 50 years. This review is a historical overview of clinical chemistry testing that is related to pregnancy and the newborn period.	2006	Clinical Biochemistry	https://doi.org/10.1016/j.clinbiochem.2006.03.008	Excluded	Review
418	Dubois' Lupus Erythematosus and Related Syndromes (Eighth Edition)			2013		https://doi.org/10.1016/B978-1-4377-1893-5.00063-7	Excluded	Irrelevant title
419	CHAPTER XXX - GASTRIC PAIN. COMMON GASTRIC AILMENTS. VOMITING	McDOWALL, ROBERT JOHN STEWART		2013		https://doi.org/10.1016/B978-1-4831-6690-2.50037-X	Excluded	Irrelevent book chapter
420	Chapter 40 - Disorders of the Digestive System	Cebra, Christopher		2014		https://doi.org/10.1016/B978-1-4377-2352-6.00040-7	Excluded	Irrelevent book chapter
421	Index			2023		https://doi.org/10.1016/B978-0-323-82852-9.00112-X	Excluded	Irrelevant title
422	Cumulative index			2005	Medical Clinics of North America	https://doi.org/10.1016/S0025-7125(05)00108-2	Excluded	Irrelevant title
423	Plasma lipid lowering effect by a novel chia seed based nutraceutical formulation	Tenore, Gian Carlo; Caruso, Domenico; Buonomo, Giuseppe; D'Avino, Maria; Ciampaglia, Roberto; Novellino, Ettore	Atherosclerotic cardiovascular diseases (ASCVD) are preferential targets of preventive medicine partially through therapies to improve atherogenic lipid profiles. The aim of the present work was to test a novel nutraceutical formulation (CSN) for its potential effects on plasma triglyceride levels of healthy subjects with moderate dyslipidemia. A cohort of 52 individuals were administered daily, …	2018	Journal of Functional Foods	https://doi.org/10.1016/j.jff.2018.01.007	Excluded	Irrelevant title
424	Chapter 7 - Electrochemical, Mass Spectroscopic, Immunochemical, and Nuclear Magnetic Resonance Techniques	Villamena, Frederick A.	Due to the limitations of conventional spectrophotometric and fluorometric techniques, other modes of reactive species (RS) detection have become increasingly necessary. This chapter describes the techniques that have been developed to improve the sensitivity to detect, identify, or quantify RS from cells up to whole animals, such as immunochemical techniques, mass spectroscopy, electrochemical t…	2017		https://doi.org/10.1016/B978-0-12-420017-3.00008-6	Excluded	Irrelevent book chapter
425	Chapter 3 - Biology and Diseases of Mice	Whary, Mark T.; Baumgarth, Nicole; Fox, James G.; Barthold, Stephen W.	Todayâ€™s laboratory mouse, Mus musculus, has its origins as the â€˜house mouseâ€™ of North America and Europe. Beginning with mice bred by mouse fanciers, laboratory stocks (outbred) derived from M. musculus musculus from eastern Europe and M. m. domesticus from western Europe were developed into inbred strains. Since the mid-1980s, additional strains have been developed from Asian mice (M. m. c…	2015	American College of Laboratory Animal Medicine	https://doi.org/10.1016/B978-0-12-409527-4.00003-1	Excluded	Irrelevent book chapter
426	Index			2017		https://doi.org/10.1016/B978-0-12-800883-6.00113-0	Excluded	Irrelevant title
427	Chapter 75 - Pulmonary Manifestations of Systemic Disorders	Inselman, Laura S.		2008		https://doi.org/10.1016/B978-032304048-8.50079-7	Excluded	Irrelevent book chapter
428	Textbook of Rabbit Medicine			2002		https://doi.org/10.1016/B978-075064002-2.50021-7	Excluded	Irrelevant title
429	Chapter 27 - Liver and Gastrointestinal Physiology	Steadman, Randolph H.; Braunfeld, Michelle; Park, Hahnnah		2013		https://doi.org/10.1016/B978-1-4377-1679-5.00027-2	Excluded	Irrelevent book chapter
430	Glossary			2004		https://doi.org/10.1016/B0-12-386860-2/90006-6	Excluded	Irrelevant title
431	Recommended Screening and Preventive Practices for Long-Term Survivors after Hematopoietic Cell Transplantation	Majhail, Navneet S.; Rizzo, J. Douglas; Lee, Stephanie J.; Aljurf, Mahmoud; Atsuta, Yoshiko; Bonfim, Carmem; Burns, Linda J.; Chaudhri, Naeem; Davies, Stella; Okamoto, Shinichiro; Seber, Adriana; Socie, Gerard; Szer, Jeff; Van Lint, Maria Teresa; Wingard, John R.; Tichelli, Andre	Advances in hematopoietic cell transplantation (HCT) technology and supportive care techniques have led to improvements in long-term survival after HCT. Emerging indications for transplantation, introduction of newer graft sources (eg, umbilical cord blood) and transplantation of older patients using less intense conditioning regimens have also contributed to an increase in the number of HCT surv…	2012	Biology of Blood and Marrow Transplantation	https://doi.org/10.1016/j.bbmt.2011.12.519	Excluded	Review
432	SPECIAL NURSING CONSIDERATIONS	Kaplow, Roberta	Modern technology and advances in antineoplastic therapy have led to longer survival of patients with cancer. Therapies for neoplastic disease also may result in several distressing and potentially life-threatening toxicities. Management of symptoms related to cancer and its treatments can be complex, pose challenges for the critical care team, and require ongoing comprehensive assessment and ant…	2001	Critical Care Clinics	https://doi.org/10.1016/S0749-0704(05)70207-4	Excluded	Irrelevant title
433	Recommended Screening and Preventive Practices for Long-Term Survivors after Hematopoietic Cell Transplantation	Majhail, Navneet S.; Douglas Rizzo, J.; Lee, Stephanie J.; Aljurf, Mahmoud; Atsuta, Yoshiko; Bonfim, Carmem; Burns, Linda J.; Chaudhri, Naeem; Davies, Stella; Okamoto, Shinichiro; Seber, Adriana; Socie, Gerard; Szer, Jeff; Van Lint, Maria Teresa; Wingard, John R.; Tichelli, Andre	Advances in hematopoietic cell transplantation (HCT) technology and supportive care techniques have led to improvements in long-term survival after HCT. Emerging indications for transplantation, introduction of newer graft sources (eg, umbilical cord blood) and transplantation of older patients using less intense conditioning regimens have also contributed to an increase in the number of HCT surv…	2012	Hematology/Oncology and Stem Cell Therapy	https://doi.org/10.5144/1658-3876.2012.1	Excluded	Review
434	Chapter 50 - Autoimmune and Inflammatory Disorders	Bartt, Russell E.; Topel, Jordan L.		2007		https://doi.org/10.1016/B978-141603618-0.10050-5	Excluded	Irrelevent book chapter
435	Chapter 7 - Infections of the blood, skin, and musculoskeletal system	Bindayna, Khalid Mubarak; Al-Salman, Jameela	A 49-year-old male presented with a 4-day fever, chest pain radiating to the left arm, and orthopnea that developed 48 hours before admission. He had a generalized rash, which had been there for 2 days, and it had extended to the mucus membranes on the day he arrived at the hospital. The patient also complained of vomiting gastric contents several times. He had visited a private medical center up…	2023	Developments in Microbiology	https://doi.org/10.1016/B978-0-323-95092-3.00002-0	Excluded	Irrelevent book chapter
436	Clinical Pathology and Sample Collection in the Laboratory Rodent	McClure, Diane E.	Common laboratory rodents have always been a favorite choice as a pet. Although diagnostic clinical pathology has not been viewed as practical for the rodent patient, current advances in technology make processing of small samples possible. Cultivation of the technical skills necessary for rodent sample collection has the potential to improve the standard of rodent veterinary care. This article p…	1999	Veterinary Clinics of North America: Exotic Animal Practice	https://doi.org/10.1016/S1094-9194(17)30111-1	Excluded	Animal study
437	Aldosteronism	Luetscher, John A.	SummaryThis review reports recent advances in teh knowledge of (1) physiologic regulation of aldosterone secretion, (2) pathologic conditions associated with disturbances of aldosterone secretion, metabolism and effects and (3) other related conditions which must be considered in the differential diagnosis of possible aldosteronism. The reader's attention is drawn to changing concepts and usage o…	1964	Disease-a-Month	https://doi.org/10.1016/S0011-5029(64)80003-1	Excluded	Review
438	CHAPTER 30 - Immunology for clinical biochemists	Sheldon, Joanna; Wheeler, Rachel D.; Riches, Pamela G.		2014		https://doi.org/10.1016/B978-0-7020-5140-1.00030-4	Excluded	Irrelevent book chapter
439	8 - Haematology	Scully, Crispian		2014		https://doi.org/10.1016/B978-0-7020-5401-3.00008-4	Excluded	Irrelevant title
440	XXIII Annual Meeting of the Latin American Association for the Study of the Liver and the National Congress of the Mexican Association of Hepatology. Abstract Section-Poster Presentations			2014	Annals of Hepatology	https://doi.org/10.1016/S1665-2681(19)31265-7	Excluded	Abstracts
441	Chapter 26 - Digestive System, Liver, and Abdominal Cavity	Little, Susan E.	Gastrointestinal diseases encompass the esophagus (e.g., esophagitis, esophageal stricture), stomach (e.g., gastritis, foreign body), pancreas (e.g., pancreatitis, exocrine pancreatic insufficiency), liver (e.g., hepatic lipidosis, cholangitis syndrome), and intestinal tract (e.g., inflammatory bowel disease, lymphoma) and are very common in cats. This chapter details a rational and logical appro…	2025		https://doi.org/10.1016/B978-0-323-49687-2.00026-6	Excluded	Irrelevent book chapter
442	Infection in the Elderly	Htwe, Tin Han; Mushtaq, Adnan; Robinson, Sherry B.; Rosher, Richard B.; Khardori, Nancy	Many functional, demographic, and immunologic changes associated with aging are responsible for increasing the incidence and severity of infectious diseases in the elderly. Management is complicated by age-related organ system changes. Because many of the elderly are on multiple medications for underlying illnesses, antimicrobial therapy needs to be chosen keeping drug interactions and adverse ev…	2007	Infectious Disease Clinics of North America	https://doi.org/10.1016/j.idc.2007.07.006	Excluded	Irrelevant title
443	The side effects of chemotherapeutic agents	Carr, Craig; Ng, Julia; Wigmore, Tim	SummaryIt is becoming increasingly common for patients who have had or who are receiving chemotherapy to present for anaesthesia or for potential admission to the intensive care unit. To effectively manage these patients care, it is important to be aware of both the short- and long-term side effects of chemotherapeutic agents, and to understand the physiological changes that may occur during the …	2008	Current Anaesthesia & Critical Care	https://doi.org/10.1016/j.cacc.2008.01.004	Excluded	Irrelevant title
444	Rabbit Sedation and Anesthesia	Gardhouse, Sara; Sanchez, Andrea		2022	Veterinary Clinics of North America: Exotic Animal Practice	https://doi.org/10.1016/j.cvex.2021.08.012	Excluded	Irrelevant title
445	Chapter 31 - Anion Channels	Woodward, Owen M.; Guggino, William B.		2013		https://doi.org/10.1016/B978-0-12-381462-3.00031-8	Excluded	Irrelevent book chapter
446	Pregnancy and lactation	Suresh, Lakshmanan; Radfar, Lida	Pregnancy results in physiologic changes in almost all organ systems in the body mediated mainly by female sex hormones. Physiologic changes of pregnancy influence the dental management of women during pregnancy. Understanding these normal changes is essential for providing quality care for pregnant women. This review article briefly discusses the cardiovascular, respiratory, gastrointestinal, ur…	2004	Oral Surgery, Oral Medicine, Oral Pathology, Oral Radiology, and Endodontology	https://doi.org/10.1016/j.tripleo.2004.02.002	Excluded	Review
447	Dubois' Lupus Erythematosus and Related Syndromes (Eighth Edition)			2013		https://doi.org/10.1016/B978-1-4377-1893-5.00061-3	Excluded	Irrelevant title
448	Chapter Ten - Physiology	Williams, David; Kenyon, Anna; Adamson, Dawn		2010		https://doi.org/10.1016/B978-0-443-10281-3.00014-2	Excluded	Irrelevent book chapter
449	Toxicity criteria of the Radiation Therapy Oncology Group (RTOG) and the European organization for research and treatment of cancer (EORTC)	Cox, James D.; Stetz, JoAnn; Pajak, Thomas F.		1995	International Journal of Radiation Oncology*Biology*Physics	https://doi.org/10.1016/0360-3016(95)00060-C	Excluded	Irrelevant title
450	Miscellaneous antibacterial drugs	Imhof, Alexander; Walter, Roland	Publisher SummaryThis chapter discusses several antibacterial drugs and their adverse effects. The incidence of aminoglycoside associated hearing loss is 2â€“45%. A review of nearly 10 000 adults suggested adverse effects of gentamicin, amikacin, and netilmicin. Aminoglycoside toxicity is markedly lower in infants and children, with an incidence of 0â€“2%. A long duration of treatment and repeate…	2002		https://doi.org/10.1016/S0378-6080(02)80033-2	Excluded	Review
451	Chapter 10 - Feline Infectious Peritonitis (Feline Coronavirus)	Sherding, Robert G.		2006		https://doi.org/10.1016/B0-72-160422-6/50012-7	Excluded	Irrelevent book chapter
452	Chapter 4 - Oral and Maxillofacial Infections			2014		https://doi.org/10.1016/B978-0-323-17126-7.00004-2	Excluded	Irrelevent book chapter
453	The Present Status of Kidney Functional Tests11Read by invitation before the Western Branch of the American Urological Association, Vancouver, B.C., July 5, 1929.	Thomas, B.A.		1930	The Journal of Urology	https://doi.org/10.1016/S0022-5347(17)72889-3	Excluded	Irrelevant title
454	Chapter 35 - Endocrinology	Wilson, George; Mooradian, Arshag; Alexandraki, Irene; Samrai, George		2011		https://doi.org/10.1016/B978-1-4377-1160-8.10035-1	Excluded	Irrelevent book chapter
455	Full Issue PDF			2023	JACC: Cardiovascular Imaging	https://doi.org/10.1016/S1936-878X(23)00464-3	Excluded	Irrelevant title
456	Mixed connective tissue disease in childhood: A clinical and serologic survey	Singsen, Bernhard H.; Bernstein, Bram H.; Kornreich, Helen K.; King, Karen Koster; Hanson, Virgil; Tan, Eng M.	Mixed connective tissue disease is a syndrome with overlapping clinical features of SLE, scleroderma, and polymyositis. Only one other child with MCTD has been described in detail. In this study 14 children with MCTD are described. Each had overlapping clinical findings that evolved over an extended period of observation, and all 14 had high serum titers of speckled ANA and antibodies to RNP. A s…	1977	The Journal of Pediatrics	https://doi.org/10.1016/S0022-3476(77)80555-6	Excluded	Irrelevant title
457	11 - Clinical psychopharmacology	Owens, David Cunningham		2010		https://doi.org/10.1016/B978-0-7020-3137-3.00011-5	Excluded	Irrelevant title
458	Cumulative contents vol. 151â€“249			1996	Clinica Chimica Acta	https://doi.org/10.1016/S0009-8981(00)89027-0	Excluded	Irrelevant title
459	P			2021		https://doi.org/10.1016/B978-0-7020-7463-9.50024-0	Excluded	Irrelevant title
460	Chapter 18 - Biosafety in Laboratories using Nonhuman Primates	Blanchard, James L.; Russell-Lodrigue, Kasi E.		2012	American College of Laboratory Animal Medicine	https://doi.org/10.1016/B978-0-12-381365-7.00018-2	Excluded	Irrelevent book chapter
461	NTP-CERHR Expert Panel Update on the Reproductive and Developmental Toxicity of Di(2-ethylhexyl) phthalate			2006	Reproductive Toxicology	https://doi.org/10.1016/j.reprotox.2006.04.007	Excluded	Irrelevant title
462	Chapter 63 - Bovidae (Except Sheep and Goats) and Antilocapridae	Wolfe, Barbara A.		2015		https://doi.org/10.1016/B978-1-4557-7397-8.00063-3	Excluded	Irrelevent book chapter
463	Chapter 6 - Biology and Diseases of Guinea Pigs	Shomer, Nirah H.; Holcombe, Hilda; Harkness, John E.	The guinea pig (Cavia porcellus), the only New World rodent used commonly in research, has contributed to studies of anaphylaxis, asthma, gnotobiotics, immunology, infectious and nutritional disease, and otology, among others. Several outbred and inbred strains were used historically, but at present, only outbred pigmented stocks, albino Hartley stocks, and IAF hairless stock are available commer…	2015	American College of Laboratory Animal Medicine	https://doi.org/10.1016/B978-0-12-409527-4.00006-7	Excluded	Irrelevent book chapter
464	4 - Medically Significant Bites by â€œColubridâ€ Snakes	Weinstein, Scott A.; Warrell, David A.; White, Julian; Keyler, Daniel E.	Publisher SummaryThis article is a review of published case reports of bites by colubrid snakes, with the first section being the epidemiology of snake bites in South America, India, Bangladesh, Thailand, Sri Lanka, Kenya, Nigeria, Middle East and Guam. The background and general features of documented bites of various genera such as genus boiga, philodryas, thamnophis, heterodon, hemorrhois, pla…	2011		https://doi.org/10.1016/B978-0-12-387732-1.00004-X	Excluded	Review
465	Subject Index			1989	Determination of Beta-Blockers in Biological Material	https://doi.org/10.1016/B978-0-444-87305-7.50017-7	Excluded	Irrelevant title
466	2 The Bio-Medical and Related Roles of Ion-Selective Membrane Electrodes	Moody, G.J.; Thomas, J.D.R.	Publisher SummaryIon-selective electrodes are now commercially available for about twenty common anions and cations. Their development has coincided with the demand for convenient methods of ion determinations in the biomedical field, stimulated by the successes of the fluoride electrode in determining trace fluoride in water fluoridation and dental health programmes. Ion-selective electrodes may…	1977		https://doi.org/10.1016/S0079-6468(08)70147-4	Excluded	Irrelevant title
467	C			2021		https://doi.org/10.1016/B978-0-7020-7463-9.50011-2	Excluded	Irrelevant title
468	CHAPTER 26 - Endocrine Diseases of Pregnancy	Thung, Stephen F.; Norwitz, Errol R.		2009		https://doi.org/10.1016/B978-1-4160-4907-4.00026-7	Excluded	Irrelevent book chapter
469	Chapter 33 - Infectious Diseases			2012		https://doi.org/10.1016/B978-1-4377-0660-4.00033-8	Excluded	Irrelevent book chapter
470	Chapter 15 - Hormones related to the kidney and cardiovascular system	Litwack, Gerald	This chapter covers hormones of the kidney, heart, and circulatory system, which together play an indispensable role in the maintenance of life in higher organisms. This includes maintaining the constancy of many components of the extracellular fluid, including the filtering of nitrogenous wastes and maintenance of normal blood pressure, but also as major sources of hormones. The kidney occupies …	2022		https://doi.org/10.1016/B978-0-323-90262-5.00017-2	Excluded	Irrelevent book chapter
471	Systemic lupus erythematosus in childhood and adolescenceâ€”The problem: Epidemiology, incidence, susceptibility, genetics, prognosis	Kaufman, Donald B.; Laxer, Ronald M.; Silverman, Earl D.; Stein, Leonard		1986	Current Problems in Pediatrics	https://doi.org/10.1016/0045-9380(86)90033-2	Excluded	Irrelevant title
472	7 - Diseases of the Alimentary Tract: Nonruminant			2017		https://doi.org/10.1016/B978-0-7020-5246-0.00007-3	Excluded	Irrelevant title
473	31 - Liver and Gastrointestinal Physiology	Steadman, Randolph H.; Braunfeld, Michelle; Park, Hahnnah		2019		https://doi.org/10.1016/B978-0-323-48110-6.00031-4	Excluded	Irrelevant title
474	Chapter 6 - Deterministic Effects of Radiation	Mettler, Fred A.; Upton, Arthur C.		2008		https://doi.org/10.1016/B978-0-7216-0200-4.10007-1	Excluded	Irrelevent book chapter
475	Chapter 19 - Biology and Diseases of Reptiles	Oâ€™Rourke, Dorcas P.; Lertpiriyapong, Kvin	Since their emergence 310â€“320 million years ago, reptiles have evolved to be one of the most adaptive and remarkable groups of vertebrate animals on earth. Comprising over 9500 species, they can be found in diverse niches ranging from the arid Sahara desert to the tropical wetlands of the Amazon. Diverse reproductive physiologies and behaviors, along with adaptive characteristics such as parthe…	2015	American College of Laboratory Animal Medicine	https://doi.org/10.1016/B978-0-12-409527-4.00019-5	Excluded	Irrelevent book chapter
476	Section 1 - Emergency Care	Ford, Richard B.; Mazzaferro, Elisa M.		2006		https://doi.org/10.1016/B0-72-160138-3/50002-3	Excluded	Irrelevant title
477	Cumulative author and subject index			1983	Clinica Chimica Acta	https://doi.org/10.1016/0009-8981(83)90379-0	Excluded	Irrelevant title
478	Chapter 3 - Biology and Diseases of Mice	Jacoby, Robert O.; Fox, James G.; Davisson, Muriel		2002	American College of Laboratory Animal Medicine	https://doi.org/10.1016/B978-012263951-7/50006-5	Excluded	Irrelevent book chapter
479	Index			1994		https://doi.org/10.1016/B978-0-7506-0167-2.50051-0	Excluded	Irrelevant title
480	Goldman's Cecil Medicine (Twenty-Fourth Edition)			2012		https://doi.org/10.1016/B978-1-4377-1604-7.00516-9	Excluded	Irrelevant title
481	CHAPTER 5 - PHARMACOLOGY AND DRUG THERAPY	Laxer, Ronald M.		2005		https://doi.org/10.1016/B978-1-4160-0246-8.50011-5	Excluded	Irrelevent book chapter
482	9 - Gastrointestinal, Pancreatic, and Hepatic Disorders	Willard, Michael D.; Twedt, David C.		2012		https://doi.org/10.1016/B978-1-4377-0657-4.00009-0	Excluded	Irrelevant title
483	Chapter Seven - Chitin and chitosan: Production, properties, and applications	Crini, GrÃ©gorio	This chapter summarizes the production, basic properties, current applications, recent advances, and challenges of chitin and chitosan. It provides a general overview of these two biopolymers, supported by historical and more recent literature references. In particular, the chapter shows the current industrial applications of chitin and chitosan with a focus on the main markets, which are food an…	2022		https://doi.org/10.1016/B978-0-323-96119-6.00004-9	Excluded	Irrelevent book chapter
484	CHAPTER 18 - Hypothalamic, pituitary and adrenal disorders	Levy, Miles J.; Howlett, Trevor A.		2014		https://doi.org/10.1016/B978-0-7020-5140-1.00018-3	Excluded	Irrelevent book chapter
485	Chapter Seven - Piroxicam	Mostafa, Gamal A.E.; Al-Dosseri, Abdullah S.; Al-Badr, Abdullah A.	A comprehensive profile of piroxicam including the nomenclatures, formulae, elemental composition, appearance, uses and applications. The methods which were utilized for the preparation of the drug substance and their respective schemes are outlined. The physical characteristics of the drug including the ionization constant, solubility, x-ray powder diffraction pattern, differential scanning calo…	2020	Profiles of Drug Substances, Excipients, and Related Methodology	https://doi.org/10.1016/bs.podrm.2019.10.007	Excluded	Review
486	Chapter 12 - Biology and Diseases of Dogs	Nemzek, Jean A.; Lester, Patrick A.; Wolfe, A. Marissa; Dysko, Robert C.; Myers, Daniel D.	Historically, the dog played an important role as a laboratory animal in biomedical research. Although numbers are declining, the use of dogs continues to be common in pharmacokinetics and cardiovascular studies. The normal biology of the dog as both a laboratory and a companion animal has been well studied and reference values are presented here as a clinical and experimental resource. This prov…	2015	American College of Laboratory Animal Medicine	https://doi.org/10.1016/B978-0-12-409527-4.00012-2	Excluded	Irrelevent book chapter
487	Chapter 93 - Late Complications of Hematologic Diseases and Their Therapies	Landier, Wendy; Bhatia, Smita		2018		https://doi.org/10.1016/B978-0-323-35762-3.00093-7	Excluded	Irrelevent book chapter
488	Chapter 4 - Medically significant bites by non-front-fanged snakes (NFFCs)	Weinstein, Scott A.; Warrell, David A.; Keyler, Daniel E.	The medical risks of representative nonfront-fanged colubroid snakes (NFFCs) were assessed by critical review of selected cases of bites published from 1875 to 2021. Some previously unpublished cases personally managed by or communicated to one or more of the authors were also included. Using patient-centered quality of evidence criteria, the reviewed cases were ranked Aâ€“D. The cases containing…	2022		https://doi.org/10.1016/B978-0-12-822786-2.00009-1	Excluded	Review
489	Nonpain Symptom Management in Terminal Care	Rousseau, Paul	The treatment of nonpain symptoms is integral to good palliative care of the terminally ill elder. This article reviews the management of common physical symptoms observed during the dying process, including nausea and vomiting, dyspnea, cough, constipation, diarrhea, bowel obstruction, and xerostomia. Alleviation of these symptoms is necessary for a comfortable and tranquil death for the patient…	1996	Clinics in Geriatric Medicine	https://doi.org/10.1016/S0749-0690(18)30229-5	Excluded	Review
490	Chapter 4 - Anaesthesia and Analgesia	Varga, Molly		2014		https://doi.org/10.1016/B978-0-7020-4979-8.00004-2	Excluded	Irrelevent book chapter
491	Index			1985		https://doi.org/10.1016/B978-1-4831-8407-4.50188-7	Excluded	Irrelevant title
492	Chapter 175 - Ferrets	Ellis, Christine		2006		https://doi.org/10.1016/B0-72-160422-6/50177-7	Excluded	Irrelevent book chapter
493	Posters			2004	Nitric Oxide	https://doi.org/10.1016/j.niox.2004.07.004	Excluded	Posters
494	4 - Biochemistry of Human Milk	Lawrence, Ruth A.	Human milk is a highly complex composite liquid of nutrients for infant growth, consisting primarily of fat, carbohydrates, and proteins, as well as minerals, vitamins, and other nutrients. The delicate balance of nutrients and the dynamic lactation process make human milk the only food substance during life that is adequate as the sole source of nutrition for a period of time in an infant's life…	2022		https://doi.org/10.1016/B978-0-323-68013-4.00004-3	Excluded	Irrelevant title
495	41st European Pancreatic Club (EPC) Meeting			2009	Pancreatology	https://doi.org/10.1159/000218095	Excluded	Irrelevant title
496	G			2021		https://doi.org/10.1016/B978-0-7020-7463-9.50015-X	Excluded	Irrelevant title
497	Goldman's Cecil Medicine (Twenty-Fourth Edition)			2012		https://doi.org/10.1016/B978-1-4377-1604-7.00550-9	Excluded	Irrelevant title
498	7 - Endocrine Effects on Normal and Abnormal Sodium Excretion	MICHELL, A.R.	Publisher SummaryThis chapter discusses endocrine effects on normal and abnormal sodium excretion. Parathyroid hormone (PTH) and calcitonin increases sodium excretion despite their opposite effect on calcium excretion; the renal effects of calcitonin may be pharmacological rather than physiological. Those of PTH probably reflect inhibition of both Naâ€“proton exchange and Naâ€“K ATPase in the pro…	1995		https://doi.org/10.1016/B978-0-08-040842-2.50013-0	Excluded	Irrelevant title
499	Annual review of selected scientific literature: A report of the Committee on Scientific Investigation of the American Academy of Restorative Dentistry	Donovan, Terence E.; Marzola, Riccardo; Murphy, Kevin R.; Cagna, David R.; Eichmiller, Frederick; McKee, James R.; Metz, James E.; Albouy, Jean-Pierre; Troeltzsch, Mathias	ProblemThere are countless numbers of scientific studies published in countless scientific journals on subjects related to restorative dentistry.PurposeThe purpose of this article is to review pertinent scientific studies published in 2017 on topics of interest to restorative dentists.Methods and materialsThe authors, considered to be experts in their disciplines searched the scientific literatur…	2018	The Journal of Prosthetic Dentistry	https://doi.org/10.1016/j.prosdent.2018.09.010	Excluded	Review
500	Section I - Emergency Care	Mazzaferro, Elisa M.; Ford, Richard B.		2012		https://doi.org/10.1016/B978-1-4377-0798-4.00001-3	Excluded	Irrelevant title
501	PROCEEDINGS OF THE AMERICAN SOCIETY OF BIOLOGICAL CHEMISTS: EIGHTEENTH ANNUAL MEETING			1924	Journal of Biological Chemistry	https://doi.org/10.1016/S0021-9258(18)85319-4	Excluded	Irrelevant title
502	The Clinical Interpretation of Aids to Diagnosis.: A Series of Special Articles contributed by Invitation			1928	The Lancet	https://doi.org/10.1016/S0140-6736(00)84911-9	Excluded	Irrelevant title
503	14 - Diseases of the Nervous System			2017		https://doi.org/10.1016/B978-0-7020-5246-0.00014-0	Excluded	Irrelevant title
504	Chapter 28 - Endocrine Diseases of Pregnancy	Edlow, Andrea G.; Norwitz, Errol R.		2014		https://doi.org/10.1016/B978-1-4557-2758-2.00028-7	Excluded	Irrelevent book chapter
505	Crimean-Congo hemorrhagic fever: History, epidemiology, pathogenesis, clinical syndrome and genetic diversity	Bente, Dennis A.; Forrester, Naomi L.; Watts, Douglas M.; McAuley, Alexander J.; Whitehouse, Chris A.; Bray, Mike	Crimeanâ€“Congo hemorrhagic fever (CCHF) is the most important tick-borne viral disease of humans, causing sporadic cases or outbreaks of severe illness across a huge geographic area, from western China to the Middle East and southeastern Europe and throughout most of Africa. CCHFV is maintained in vertical and horizontal transmission cycles involving ixodid ticks and a variety of wild and domest…	2013	Antiviral Research	https://doi.org/10.1016/j.antiviral.2013.07.006	Excluded	Review
506	Current awareness service			1992	Clinica Chimica Acta	https://doi.org/10.1016/0009-8981(92)90142-D	Excluded	Irrelevant title
507	Eurotox 2005 Abstracts			2005	Toxicology Letters	https://doi.org/10.1016/j.toxlet.2005.05.014	Excluded	Abstracts
508	Chapter 14 - Biology and Diseases of Ferrets	Mayer, Joerg; Marini, Robert P.; Fox, James G.	Ferrets (Mustela putorius furo) belong to the ancient family Mustelidae, which is believed to date back to the Eocene period, some 40 million years ago. The taxonomic groups in the family Mustelidae, as recognized by Nowak (1999), include 67 species in 25 genera from North, Central, and South America; Eurasia; and Africa. No other carnivore shows such diversity of adaptation, being found in a wid…	2015	American College of Laboratory Animal Medicine	https://doi.org/10.1016/B978-0-12-409527-4.00014-6	Excluded	Irrelevent book chapter
509	Chapter 23 - Rickettsial infections	Pang, Katie R.; Wu, Jashin J.; Huang, David B.; de Sousa, Rita; Bacellar, FÃ¡tima; Tyring, Stephen K.		2006		https://doi.org/10.1016/B978-0-443-06790-7.50027-2	Excluded	Irrelevent book chapter
510	Potassium deficiency of renal and adrenal origin	Brooks, R.V.; McSwiney, R.R.; Prunty, F.T.G.; Wood, F.J.Y.		1957	The American Journal of Medicine	https://doi.org/10.1016/0002-9343(57)90319-4	Excluded	Irrelevant title
511	Index			1980		https://doi.org/10.1016/B978-0-12-396350-5.50026-7	Excluded	Irrelevant title
512	Chapter 5 - Artemisinin and Derivatives: Pharmacodynamics, Toxicology, Pharmacokinetics, Mechanism of Action, Resistance, and Immune Regulation		Detailed studies are described on the pharmacodynamics in animal models to show artemisinin's effects on erythrocyte and tissue stages of development of the malaria parasite. Animal and human pharmacokinetics and animal and human toxicology results are described. Results are included from different modes of administration of the artemisinins; oral, parenteral, and rectally. The mechanism of actio…	2018		https://doi.org/10.1016/B978-0-12-813133-6.00005-6	Excluded	Irrelevent book chapter
513	Cumulative author and subject index			1980	Clinica Chimica Acta	https://doi.org/10.1016/0009-8981(80)90366-6	Excluded	Irrelevant title
514	Chapter 10 - Lithium carbonate	Tyrer, S.; Shaw, D.M.		1982		https://doi.org/10.1016/B978-0-407-00212-8.50015-0	Excluded	Irrelevent book chapter
515	CHAPTER 2 - Anatomy and Physiologyâ€”II	SMITH, R.N.		1989		https://doi.org/10.1016/B978-0-08-036157-4.50008-6	Excluded	Irrelevent book chapter
516	P1460 â€“ P1884			2006	Clinical Microbiology and Infection	https://doi.org/10.1111/j.1470-9465.2006.12_4_1431.x	Excluded	Irrelevant title
517	Chapter 13 - Disorders of the Gastrointestinal System	Jones, Samuel L.; Blikslager, Anthony T.		2004		https://doi.org/10.1016/B0-72-169777-1/50015-9	Excluded	Irrelevent book chapter
518	CHAPTER 15 - The Adrenal Cortex	Stewart, Paul M.; Krone, Nils P.		2011		https://doi.org/10.1016/B978-1-4377-0324-5.00015-8	Excluded	Irrelevent book chapter
519	Compound index			1998	Journal of Chromatography B: Biomedical Sciences and Applications	https://doi.org/10.1016/S0378-4347(97)80479-3	Excluded	Irrelevant title
520	Chapter 1 - Gastrointestinal Symptoms	Tams, Todd R.		2003		https://doi.org/10.1016/B978-0-7216-8676-9.50005-3	Excluded	Irrelevent book chapter
521	Chapter 1 - Physiological changes with age	Nitz, Jennifer C.; Hourigan, Susan R.		2004		https://doi.org/10.1016/B978-0-7506-8772-0.50004-X	Excluded	Irrelevent book chapter
522	22 - Chinchillas	Mans, Christoph; Donnelly, Thomas M.	Chinchillas are becoming increasingly popular as companion animals due to their long life span, hardiness, and simple husbandry requirements. Dental disease, including coronal elongation, gingival hyperplasia, periodontal disease, and tooth resorption, is the most common reason chinchillas get evaluated by veterinarians. Other common disorders include parasitic enteritis and diarrhea, conjunctivi…	2021		https://doi.org/10.1016/B978-0-323-48435-0.00022-8	Excluded	Irrelevant title
523	Undifferentiated connective tissue disease	Rich, Alison M.; Reade, Peter C.	The purpose of this article is to bring to the attention of clinicians the diagnostic difficulties encountered in some patients with connective tissue syndromes. The relevant literature is reviewed, and a case of undifferentiated connective tissue disease in a patient with an oral mucosal disorder is described.	1984	Oral Surgery, Oral Medicine, Oral Pathology	https://doi.org/10.1016/0030-4220(84)90334-7	Excluded	Review
524	Chapter 11 - Biology and Diseases of Dogs	Dysko, Robert C.; Nemzek, Jean A.; Levin, Stephen I.; DeMarco, George J.; Moalli, Maria R.		2002	American College of Laboratory Animal Medicine	https://doi.org/10.1016/B978-012263951-7/50014-4	Excluded	Irrelevent book chapter
525	R			2021		https://doi.org/10.1016/B978-0-7020-7463-9.50026-4	Excluded	Irrelevant title
526	Chapter 1 - Alimentary System	Uzal, Francisco A.; Plattner, Brandon L.; Hostetter, Jesse M.		2016		https://doi.org/10.1016/B978-0-7020-5318-4.00007-3	Excluded	Irrelevent book chapter
527	Chapter 8 - Gene Therapy and Gene Editing	Assaf, Basel T.; Harper, Claudia; Phillips, Jonathan A.	Gene therapy and gene editing is sparking a new era of therapeutic approaches to target diseases with unmet medical needs. The ability to modify the genetic content of living cells within (inÂ vivo) or outside (exÂ vivo) of the patient has proven successful in principle, and several products have been approved for commercialization and now benefit patients across the globe. However, this evolving…	2023		https://doi.org/10.1016/B978-0-12-821047-5.00034-8	Excluded	Irrelevent book chapter
528	X ISTERH CONFERENCE			2013	Journal of Trace Elements in Medicine and Biology	https://doi.org/10.1016/j.jtemb.2013.09.002	Excluded	Irrelevant title
529	Chapter 20 - Toxicologic Problems	Schmitz, David G.		2004		https://doi.org/10.1016/B0-72-169777-1/50022-6	Excluded	Irrelevent book chapter
530	Appendix 1 - Massage therapy abstracts			2006		https://doi.org/10.1016/B978-0-443-10201-1.50014-3	Excluded	Abstracts
531	Chapter 29 - Veterinary health of pangolins	Wicker, Leanne Vivian; Lourens, Karin; Hai, Lam Kim	Pangolins have historically suffered high mortality rates in captivity. As wild pangolin populations decline, there is a need to improve the ability to maintain healthy populations in captivity. This chapter presents veterinary health information obtained from the literature and rescue and rehabilitation centers, conservation breeding programs and zoos housing pangolins worldwide. It presents ref…	2020	Biodiversity of World: Conservation from Genes to Landscapes	https://doi.org/10.1016/B978-0-12-815507-3.00029-0	Excluded	Irrelevent book chapter
532	13 - Neurologic Diseases	Divers, Thomas J.; de Lahunta, Alexander		2018		https://doi.org/10.1016/B978-0-323-39055-2.00013-9	Excluded	Irrelevant title
533	Chapter 8 - Amino Acids and Nitrogen Compounds	Kohlmeier, Martin	The body relies on the regular intake of large amounts of amino acids, which are mostly chained together in peptides and proteins. Many of the different amino acids in foods can be converted into other amino acids. A few others, the essential amino acids, have to be consumed in sufficient amounts because they cannot be produced from other amino acids. A large number of transporters mediate the ab…	2015		https://doi.org/10.1016/B978-0-12-387784-0.00008-0	Excluded	Irrelevent book chapter
534	Subject index			1985	Metabolism	https://doi.org/10.1016/0026-0495(85)90163-5	Excluded	Irrelevant title
535	F			2021		https://doi.org/10.1016/B978-0-7020-7463-9.50014-8	Excluded	Irrelevant title
536	CHAPTER 14 - Motor Disabilities and Multiple Handicapping Conditions	NICKEL, ROBERT E.; PETERSEN, MARIO C.		2008		https://doi.org/10.1016/B978-0-323-04025-9.50017-9	Excluded	Irrelevent book chapter
537	â€¢â€‰Chapter 37 - Diseases of the Hematopoietic and Hemolymphatic Systems	Watson, Johanna L.; Angelos, John A.; Clothier, Kristin A.; Estell, Krista E.; Madigan, John E.; Smith, Bradford P.; Spier, Sharon Jane; Sponseller, Brett A.; Norris, Jeffrey W.; Tabin, Fern		2020		https://doi.org/10.1016/B978-0-323-55445-9.00037-9	Excluded	Irrelevent book chapter
538	Cumulative author and subject index			1984	Clinica Chimica Acta	https://doi.org/10.1016/0009-8981(84)90363-2	Excluded	Irrelevant title
539	Chapter 6 - PHARMACOLOGY AND DRUG THERAPY	Ilowite, Norman T.; Laxer, Ronald M.		2011		https://doi.org/10.1016/B978-1-4160-6581-4.10006-8	Excluded	Irrelevent book chapter
540	CHAPTER 100 - Leishmaniasis	Jeronimo, Selma M.B.; de Queiroz Sousa, Anastacio; Pearson, Richard D.		2011		https://doi.org/10.1016/B978-0-7020-3935-5.00100-2	Excluded	Irrelevent book chapter
541	Cumulative author and subject index volumes 91â€“99			1979	Clinica Chimica Acta	https://doi.org/10.1016/0009-8981(79)90387-5	Excluded	Irrelevant title
542	Cumulative author and subject index			1981	Clinica Chimica Acta	https://doi.org/10.1016/0009-8981(81)90447-2	Excluded	Irrelevant title
543	A			2021		https://doi.org/10.1016/B978-0-7020-7463-9.50009-4	Excluded	Irrelevant title
544	4 - Anesthesia and Analgesia	Varga Smith, Molly		2023		https://doi.org/10.1016/B978-0-7020-8403-4.00004-1	Excluded	Irrelevant title
545	4 - General Systemic States			2017		https://doi.org/10.1016/B978-0-7020-5246-0.00004-8	Excluded	Irrelevant title
546	PROCEEDINGS OF THE AMERICAN SOCIETY OF BIOLOGICAL CHEMISTS: FOURTEENTH ANNUAL MEETING			1920	Journal of Biological Chemistry	https://doi.org/10.1016/S0021-9258(18)87206-4	Excluded	Irrelevant title
547	Chapter 9 - Canidae, Ursidae, and Ailuridae	Kevin Keel, M.; Terio, Karen A.; McAloose, Denise	A wide variety of diseases affect the diverse species included in the families Canidae, Ursidae, and Ailuridae. A variety of infectious agents (e.g., canine distemper virus, adenoviruses, parvoviruses, and various bacterial and fungal pathogens) pose a realized or potential threat to both captive and free-ranging individuals. Those animals maintained in captivity are more prone to age-related dis…	2018		https://doi.org/10.1016/B978-0-12-805306-5.00009-2	Excluded	Irrelevent book chapter
548	21 - The Assessment of Gastrointestinal Function	Labib, M.H.Z.; Jones, B.J.M.	Publisher SummaryThis chapter focuses on the assessment of gastrointestinal function. The stomach acts as a muscular reservoir for storage, maceration, and initial digestion of food. The main anatomical regions of the stomach, the cardia, fundus, body, antrum, and pylorus have different physiological functions. Gastric emptying is determined by the volume and composition of gastric contents. Liqu…	1994		https://doi.org/10.1016/B978-0-7506-0167-2.50026-1	Excluded	Irrelevant title
549	Chapter 23 - Calcium-Regulating Hormones and Diseases of Abnormal Mineral (Calcium, Phosphorus, Magnesium) Metabolism	Rosol, Thomas J.; Capen, Charles C.	Publisher SummaryCalcium (Ca) is a mineral that plays a central role in maintaining the homeostasis of vertebrate animals, including muscle contraction, blood coagulation, enzyme activity, neural excitability, hormone secretion, and cell adhesion in addition to being an essential structural component of the skeleton. Calcium is also involved in the pathogenesis of metabolic diseases that disrupt …	1997		https://doi.org/10.1016/B978-012396305-5/50024-5	Excluded	Irrelevent book chapter
550	Chapter 27 - Endocrine Diseases of Pregnancy	Edlow, Andrea G.; Norwitz, Errol R.	Physiological and endocrine adaptations occur in the mother in response to the demands of pregnancy. These demands include support of the fetus (volume support, nutritional and oxygen supply, and clearance of fetal waste), protection of the fetus (from starvation, drugs, toxins), preparation of the uterus for labor, and protection of the mother from potential cardiovascular injury at delivery. Th…	2019		https://doi.org/10.1016/B978-0-323-47912-7.00027-5	Excluded	Review
551	Chapter 28 - Alcoholic Liver Disease	Stewart, Stephen F.; Day, Chris P.		2012		https://doi.org/10.1016/B978-1-4377-0881-3.00028-0	Excluded	Irrelevent book chapter
552	Chapter 13 - Biology and Diseases of Ferrets	Marini, Robert P.; Otto, Glen; Erdman, Susan; Palley, Lori; Fox, James G.		2002	American College of Laboratory Animal Medicine	https://doi.org/10.1016/B978-012263951-7/50016-8	Excluded	Irrelevent book chapter
553	21 - Systemic and Multi-Organ Diseases			2017		https://doi.org/10.1016/B978-0-7020-5246-0.00021-8	Excluded	Irrelevant title
554	Chapter 4 - Biochemistry of human milk	Lawrence, Ruth A.; Lawrence, Robert M.		2005		https://doi.org/10.1016/B978-0-323-02823-3.50009-7	Excluded	Irrelevent book chapter
555	A matter of degree	Laskin, Daniel M		1991	Journal of Oral and Maxillofacial Surgery	https://doi.org/10.1016/0278-2391(91)90208-4	Excluded	Irrelevant title
556	Aldosterone: Physiological and pathophysiological variations in man	Brown, J.J.; Fraser, R.; Lever, A.F.; Robertson, J.I.S.	SummaryBy virtue of its profound effects on sodium and potassium metabolism, changes in which have general repercussions in all tissues, aldosterone performs an important role in the normal physiology and pathophysiology of man. There is an abundance of circumstantial evidence, much of which is presented in the present paper, that the renin-angiotensin system exerts a major influence on aldostero…	1972	Clinics in Endocrinology and Metabolism	https://doi.org/10.1016/S0300-595X(72)80026-4	Excluded	Irrelevant title
557	Contents to vol. XV, index of author and index of subjects			1966	Metabolism	https://doi.org/10.1016/0026-0495(66)90106-5	Excluded	Irrelevant title
558	3 Parasitic diseases of the liver	DegrÃ©mont, A.	Five main types of pathological process can be observed in parasitic diseases of the liver: reticuloendothelial hyperplasia (malaria, kala-azar, acute toxoplasmosis, trypanosomiasis and schistosomiasis); necrosis (amoebic liver abscess) or cyst formation (echinococcosis) eventually leading to compression or rupture; liver granulomas (larva migrans visceralis, schistosomiasis) evolving to periport…	1987	BailliÃ¨re's Clinical Gastroenterology	https://doi.org/10.1016/0950-3528(87)90004-2	Excluded	Irrelevant title
559	Subject Index			2000		https://doi.org/10.1016/B0-12-227215-3/00959-8	Excluded	Irrelevant title
560	CHAPTER 24 - Materia Medica			2007		https://doi.org/10.1016/B978-0-323-02998-8.50028-7	Excluded	Irrelevent book chapter
561	The Concept of Stress and Its Relevance for Animal Behavior	von Holst, Dietrich		1998	Stress and Behavior	https://doi.org/10.1016/S0065-3454(08)60362-9	Excluded	Animal study
562	Index of side effects			1978		https://doi.org/10.1016/S0378-6080(78)80059-2	Excluded	Irrelevant title
563	16 - Diseases of the hematologic, immunologic, and lymphatic systems (multisystem diseases)	Newcomer, Benjamin W.; Cebra, Chris; Chamorro, Manuel F.; Reppert, Emily; Cebra, Margaret; Edmondson, Misty A.		2021		https://doi.org/10.1016/B978-0-323-62463-3.00025-6	Excluded	Irrelevant title
564	Abstract			2009	The Journal of Physiological Sciences	https://doi.org/10.1007/BF03405813	Excluded	Abstract
565	Selected Summaries			1967	Gastroenterology	https://doi.org/10.1016/S0016-5085(67)80110-0	Excluded	Irrelevant title
566	Abstracts of IFAA Congress			2014	Annals of Anatomy - Anatomischer Anzeiger	https://doi.org/10.1016/j.aanat.2014.05.035	Excluded	Abstracts
567	S8 â€“ S47 and O50 â€“ O440			2006	Clinical Microbiology and Infection	https://doi.org/10.1111/j.1470-9465.2006.12_4_1426.x	Excluded	Irrelevant title
568	CHAPTER 1 - BIOLOGICAL PROPERTIES OF INORGANIC FLUORIDES	HODGE, HAROLD C.; SMITH, FRANK A.		1965		https://doi.org/10.1016/B978-0-12-395577-7.50007-1	Excluded	Irrelevent book chapter
569	Williams Textbook of Endocrinology (Twelfth Edition)			2011		https://doi.org/10.1016/B978-1-4377-0324-5.00051-1	Excluded	Irrelevant title
570	Chapter 23 - Mycotoxins	Plumlee, Konnie H.		2004		https://doi.org/10.1016/B0-32-301125-X/50026-1	Excluded	Irrelevent book chapter
571	Management of rheumatoid arthritis	Dugowson, Carin E.; Gilliland, Bruce C.		1986	Disease-a-Month	https://doi.org/10.1016/S0011-5029(86)80002-5	Excluded	Irrelevant title
572	Chapterâ€‚57 - Small Intestine			2013		https://doi.org/10.1016/B978-1-4160-3661-6.00057-2	Excluded	Irrelevant title
573	â€¢â€‰Chapter 20 - Manifestations and Management of Disease in Neonatal Ruminants	House, John K.; Smith, Geoffrey W.; Gunn, Alison A.; McGuirk, Sheila M.; Izzo, Mathew		2020		https://doi.org/10.1016/B978-0-323-55445-9.00020-3	Excluded	Irrelevent book chapter
574	Posters			2009	The Journal of nutrition, health and aging	https://doi.org/10.1007/s12603-009-0095-9	Excluded	Posters
575	Chapter 14 - Biology and Diseases of Ruminants: Sheep, Goats, and Cattle	Delano, Margaret L.; Mischler, Scott A.; Underwood, Wendy J.		2002	American College of Laboratory Animal Medicine	https://doi.org/10.1016/B978-012263951-7/50017-X	Excluded	Irrelevent book chapter
576	Subject Index			1999	Cumulative Subject Index	https://doi.org/10.1016/S0065-2423(08)60214-0	Excluded	Irrelevant title
577	Poster Presentations			2016	Cytokine	https://doi.org/10.1016/j.cyto.2016.07.021	Excluded	Posters
578	Chapter 2 - Mouse Physiology	E Hoyt, Robert; V Hawkins, James; B. St Clair, Mark; J. Kennett, Mary	Publisher SummaryThe laboratory mouse has emerged as the preferred model system for biomedical research. Despite the small size of the mouse, many researchers have turned to mouse models for studying many physiologic processes due to recent advances in science and technology. An important milestone is the completion of the sequencing of both the mouse and human genomes. This has resulted in a num…	2007	American College of Laboratory Animal Medicine	https://doi.org/10.1016/B978-012369454-6/50056-X	Excluded	Irrelevent book chapter
579	Reversal of diurnal rhythm in excretion of water and salt in primary hyperaldosteronism	Lennon, Edward J.; Ruetz, Philip P.; Engstrom, William W.		1961	The American Journal of Medicine	https://doi.org/10.1016/0002-9343(61)90056-0	Excluded	Irrelevant title
580	Abstracts			2014	Annals of Allergy, Asthma & Immunology	https://doi.org/10.1016/j.anai.2014.09.016	Excluded	Abstracts
581	The Equine Manual (Second Edition)			2006		https://doi.org/10.1016/B978-0-7020-2769-7.50030-7	Excluded	Irrelevant title
582	Posters			1997	Journal of Hepatology	https://doi.org/10.1016/S0168-8278(97)82336-7	Excluded	Posters
583	Cumulative author and subject index vols. 16â€“30			1971	Clinica Chimica Acta	https://doi.org/10.1016/0009-8981(71)90397-4	Excluded	Irrelevant title
584	ASE 2024 Scientific Sessions Original Science Abstracts			2024	Journal of the American Society of Echocardiography	https://doi.org/10.1016/j.echo.2024.04.008	Excluded	Abstracts
585	Index			1989		https://doi.org/10.1016/B978-0-7236-0914-8.50072-X	Excluded	Irrelevant title
586	Abstract of the XXXVII European Congress of Toxicologyâ€”EUROTOX '99, Oslo, June 27â€“30, 1999			1999	Toxicology Letters	https://doi.org/10.1016/S0378-4274(99)80003-4	Excluded	Abstracts
587	Chapter 32 - Metals	SchÃ¤fer, Siegfried G.; Dawes, R.L.F.; Elsenhans, Bernd; Forth, Wolfgang; SchÃ¼mann, Klaus	Publisher SummaryThis chapter reveals that about 80% of the elements described in the periodic system are metals or metalloids. Some of them are biologically essential, for example, sodium, potassium, calcium, iron, cobalt, zinc, and copper. Others are known toxic elements, such as cadmium, arsenic, lead, mercury, and thallium. The importance of metal toxicity has changed over the centuries. Meta…	1999		https://doi.org/10.1016/B978-012473270-4/50091-2	Excluded	Irrelevent book chapter
588	ASGCT Annual Meeting Abstracts			2017	Molecular Therapy	https://doi.org/10.1016/j.ymthe.2017.04.025	Excluded	Abstracts
589	6 - Parathyroid Hormone	FISCHER, JAN A.	Publisher SummaryThis chapter discusses the parathyroid hormone (PTH). It presents the relation of the regulation of the secretion and the metabolism of parathyroid hormone to an analysis of serum PTH levels in the disorders of mineral metabolism. Circulating PTH levels can only be interpreted in relation to the serum calcium concentration, which is the most important regulator of the PTH secreti…	1982		https://doi.org/10.1016/B978-0-12-135302-5.50012-2	Excluded	Irrelevant title
590	Subject Index to Volumes 86-95			1989	Gastroenterology	https://doi.org/10.1016/S0016-5085(89)80008-3	Excluded	Irrelevant title
591	Chapter 3 - Biology and Diseases of Mice	Jacoby, Robert O.; Fox, James G.		1984	American College of Laboratory Animal Medicine	https://doi.org/10.1016/B978-0-12-263620-2.50009-4	Excluded	Irrelevent book chapter
592	Subject Index			1964		https://doi.org/10.1016/B978-1-4832-3209-6.50020-7	Excluded	Irrelevant title
593	â€¢â€‰Chapter 19 - Initial Management and Clinical Investigation of Neonatal Ruminants	House, John K.; Gunn, Alison A.; Chuck, Gemma; Chigerwe, Munashe		2020		https://doi.org/10.1016/B978-0-323-55445-9.00019-7	Excluded	Irrelevent book chapter
594	Encyclopedia of Forensic and Legal Medicine			2016		https://doi.org/10.1016/B978-0-12-800034-2.09001-7	Excluded	Irrelevant title
595	CHAPTER 3 - The Endocrine Glands	CAPEN, CHARLES C.		1993		https://doi.org/10.1016/B978-0-12-391607-5.50011-X	Excluded	Irrelevent book chapter
596	Posters Abstracts			2019	Research and Practice in Thrombosis and Haemostasis	https://doi.org/10.1002/rth2.12229	Excluded	Abstracts
597	19 - Perinatal Diseases			2017		https://doi.org/10.1016/B978-0-7020-5246-0.00019-X	Excluded	Irrelevant title
598	XXIV World Allergy Congress 2015			2016	World Allergy Organization Journal	https://doi.org/10.1186/s40413-016-0096-1	Excluded	Irrelevant title
599	Chapter 10 - Naturopathic Physical Medicine Approaches to General Health Enhancement and Specific Conditions	Chaitow, Leon; Brown, Hal; Buratovich, Nick; Isbell, Brian; Maeckel, Lisa; Neary, Dean E.; Russ, David; Turner, Roger Newman		2008		https://doi.org/10.1016/B978-044310390-2.50015-8	Excluded	Irrelevent book chapter
600	AUSTRALIA AND NEW ZEALAND SOCIETY FOR EPIDEMIOLOGY AND RESEARCH IN COMMUNITY HEALTH/AUSTRALIAN PUBLIC HEALTH ASSOCIATION			1985	Australian and New Zealand Journal of Public Health	https://doi.org/10.1111/j.1753-6405.1985.tb00502.x	Excluded	Irrelevant title
601	Chapter 4 - Biochemistry of Human Milk	Lawrence, Ruth A.; Lawrence, Robert M.		2011		https://doi.org/10.1016/B978-1-4377-0788-5.10004-5	Excluded	Irrelevent book chapter
602	Liquid column chromatography			1996	Journal of Chromatography A	https://doi.org/10.1016/S0021-9673(00)80029-1	Excluded	Irrelevant title
603	Chapter 9 - Biology and Diseases of Rabbits	Suckow, Mark A.; Brammer, David W.; Rush, Howard G.; Chrisp, Clarence E.		2002	American College of Laboratory Animal Medicine	https://doi.org/10.1016/B978-012263951-7/50012-0	Excluded	Irrelevent book chapter
604	1 The Use of Stable Isotopes in Medicinal Chemistry	Halliday, D.; Lockhart, I.M.	Publisher SummaryThis chapter discusses the use of stable isotopes in fields of interest to the medicinal chemist. It describes the more important methods used for the separation of the isotopes and some of the problems that confront the synthetic chemist in the preparation of labelled compounds. Of the wide variety of applications, the potential in clinical work has yet been barely realized and …	1978		https://doi.org/10.1016/S0079-6468(08)70253-4	Excluded	Irrelevant title
605	Erythroblastosis Fetalis	Sanford, Heyworth N.		1950	Medical Clinics of North America	https://doi.org/10.1016/S0025-7125(16)35473-6	Excluded	Irrelevant title
606	Proceedings of a symposium on crystal-related arthropathies. 22 October and 23 October, 1982, Bristol Polytechnic, Bristol.			1983	Annals of the Rheumatic Diseases	https://doi.org/10.1136/ard.42.Suppl_1.1-a	Excluded	Irrelevant title
607	Subject index			1995	Gastroenterology	https://doi.org/10.1016/0016-5085(95)29306-X	Excluded	Irrelevant title
608	Abstracts of Papers Submitted to the American Gastroenterological Association			1990	Gastroenterology	https://doi.org/10.1016/S0016-5085(12)80002-3	Excluded	Abstracts
609	Chapter 15 - Hormones Related to the Kidney and Cardiovascular System	Norman, Anthony W.; Henry, Helen L.	This chapter covers hormones of the kidney, heart, and circulatory system, which together play zan indispensable role in the maintenance of life in higher organisms. This includes maintaining the constancy of many components of the extracellular fluid, including the filtering of nitrogenous wastes and maintenance of normal blood pressure, but also as major sources of hormones. The kidney occupies…	2015		https://doi.org/10.1016/B978-0-08-091906-5.00015-X	Excluded	Irrelevent book chapter
610	Abstracts			1993	Pathology - Research and Practice	https://doi.org/10.1016/S0344-0338(11)80536-4	Excluded	Abstracts
611	Chapter 15 - Nervous System Disorders of Nonhuman Primates and Research Models	Fahey, MicheleA.; Westmoreland, SusanV.		2012	American College of Laboratory Animal Medicine	https://doi.org/10.1016/B978-0-12-381366-4.00015-8	Excluded	Irrelevent book chapter
612	Chapter 3 - Rabbit anaesthesia	Longley, Lesa		2008		https://doi.org/10.1016/B978-0-7020-2888-5.50004-6	Excluded	Irrelevent book chapter
613	Total body irradiation	Barrett, A.		1999	Reports of Practical Oncology & Radiotherapy	https://doi.org/10.1016/S1507-1367(99)70316-0	Excluded	Irrelevant title
614	Chapter 16 - Surgery of the Bovine Reproductive System and Urinary Tract	Gilbert, Robert O.; Cable, Christina; Fubini, Susan L.; Steiner, Adrian		2017		https://doi.org/10.1016/B978-0-323-31665-1.00016-2	Excluded	Irrelevent book chapter
615	Abstracts cont.			2005	Clinical Microbiology and Infection	https://doi.org/10.1111/j.1469-0691.2005.clm_1134_02.x	Excluded	Abstracts
616	Infectious Diseases			2010		https://doi.org/10.1016/B978-0-323-04579-7.00351-8	Excluded	Irrelevant title
617	Chapter 36 - Yellow fever vaccine	Monath, Thomas P.; Cetron, Martin S.; Teuwen, Dirk E.		2008		https://doi.org/10.1016/B978-1-4160-3611-1.50040-4	Excluded	Irrelevent book chapter
618	Dictionary	Bender, David A.		2006	Woodhead Publishing Series in Food Science, Technology and Nutrition	https://doi.org/10.1533/9781845691653.1	Excluded	Irrelevant title
619	Chapter 29 - Alcoholic Liver Disease	Stewart, Stephen F.; Day, Christopher P.		2006		https://doi.org/10.1016/B978-1-4160-3258-8.50034-6	Excluded	Irrelevent book chapter
620	Poster Presentations: Posters Friday, 12 April 2019			2019	Journal of Hepatology	https://doi.org/10.1016/S0168-8278(19)30204-1	Excluded	Posters
621	Chapter 42 - Rodentia	Yarto-Jaramillo, Enrique		2015		https://doi.org/10.1016/B978-1-4557-7397-8.00042-6	Excluded	Irrelevent book chapter
622	Serum levels of insulin-like growth factor I and its binding proteins in health and disease	Juul, Anders		2003	Growth Hormone & IGF Research	https://doi.org/10.1016/S1096-6374(03)00038-8	Excluded	Irrelevant title
623	Chapter 16 - Nonhuman Primates	Bernacky, Bruce J.; Gibson, Susan V.; Keeling, Michale E.; Abee, Christian R.		2002	American College of Laboratory Animal Medicine	https://doi.org/10.1016/B978-012263951-7/50019-3	Excluded	Irrelevent book chapter
624	CHAPTER 13 - FERRETS	Wolf, Tiffany M.	Publisher SummaryThis chapter familiarizes veterinarians with basic knowledge of ferret biology, medicine, surgery, and care. Ferrets have a long, slender body with short muscular legs, a long thin tail, small eyes, and short ears. The life span of the ferret is 5 to 8 years. Ferrets may be housed singly or in groups, inside or outside of a house. When kept outdoors, however, they must be protect…	2009		https://doi.org/10.1016/B978-141600119-5.50016-0	Excluded	Irrelevent book chapter
625	Subject Index			2007		https://doi.org/10.1016/B0-12-370870-2/09001-6	Excluded	Irrelevant title
626	Chapter 9 - Imaging of Nontraumatic Abdominal Conditions	Broder, Joshua		2011		https://doi.org/10.1016/B978-1-4160-6113-7.10009-2	Excluded	Irrelevent book chapter
627	CHAPTER 20 - Veterinary Herbal Medicine: A Systems-Based Approach	Wynn, Susan G.; FougÃ¨re, Barbara J.		2007		https://doi.org/10.1016/B978-0-323-02998-8.50024-X	Excluded	Irrelevent book chapter
628	Index			2002		https://doi.org/10.1016/B978-012095440-7/50051-2	Excluded	Irrelevant title
629	Chapter Nine - Gastrointestinal and hepatobiliary complications of bone marrow transplantation	Goldberg, Stuart L.; Felig, David M.; Golding, Richard C.		2006		https://doi.org/10.1016/B978-1-4160-0317-5.50015-7	Excluded	Irrelevent book chapter
630	Cumulative author and subject index			1976	Clinica Chimica Acta	https://doi.org/10.1016/0009-8981(76)90491-5	Excluded	Irrelevant title
631	The 96th Annual Meeting of The Physiological Society of Japan			2019	The Journal of Physiological Sciences	https://doi.org/10.1007/s12576-019-00673-w	Excluded	Irrelevant title
632	Chapter 15 - Biosafety	Adams, Samuel R.; Muchmore, Elizabeth; Richardson, John H.	Publisher SummaryBiosafety is a most important aspect of laboratory animal medicine, in particular as it relates to nonhuman primates. By definition, biosafety is the freedom from disease or injury caused by living things. This chapter reviews real and potential hazards that are related to working with nonhuman primates in a biomedical setting and describes measures for keeping people safe from n…	1995	American College of Laboratory Animal Medicine	https://doi.org/10.1016/B978-012088661-6/50022-3	Excluded	Review
633	Eighth International, Congress of Clinical Enzymology			1989	Clinical Biochemistry	https://doi.org/10.1016/S0009-9120(89)80040-2	Excluded	Irrelevant title
634	Clinical Pharmacology of Systemic Antifungal Agents: A Comprehensive Review of Agents in Clinical Use, Current Investigational Compounds, and Putative Targets for Antifungal Drug Development	Groll, Andreas H.; Piscitelli, Stephen C.; Walsh, Thomas J.		1998		https://doi.org/10.1016/S1054-3589(08)60129-5	Excluded	Irrelevant title
635	Abstract			2018	Research and Practice in Thrombosis and Haemostasis	https://doi.org/10.1002/rth2.12125	Excluded	Abstract
636	Chapter VIII - Disturbed Endocrine Interrelationships correlated to the Oral Tissues	GARDNER, ALVIN F.	Publisher SummaryThis chapter focuses on endocrinology including an analysis of the new concepts of endocrine interrelationships correlated with the oral manifestations of disturbed endocrine physiology. All of the endocrine glands are interrelated and interdependent. One endocrine gland should be considered as a unit of the total endocrine system. For instance, during hyperthyroidism the body re…	1970		https://doi.org/10.1016/B978-0-7236-0254-5.50013-8	Excluded	Irrelevent book chapter
637	Abstracts accepted for publication only			2008	Clinical Microbiology and Infection	https://doi.org/10.1111/j.1469-0691.2008.02008.x	Excluded	Abstracts
638	1 Clinical Enzymology	Goldberg, David M.	Publisher SummaryThis chapter discusses some aspects of clinical enzymology and several important enzymes individually and in detail. The chapter focuses on the analytical and clinical facets as well as to molecular forms of the enzyme. The estimation of groups of enzymes in specific clinical situations has also been discussed. The chapter covers the most important aspects of clinical enzymology …	1976		https://doi.org/10.1016/S0079-6468(08)70137-1	Excluded	Irrelevant title
639	Subject Index			2004		https://doi.org/10.1016/B0-12-386860-2/90007-8	Excluded	Irrelevant title
640	Chapter 10 - Tropical Gastroenterological Problems	Cook, Gordon C.		2009		https://doi.org/10.1016/B978-1-4160-4470-3.50014-8	Excluded	Irrelevent book chapter
641	Subject Index			2005		https://doi.org/10.1016/B0-12-369399-3/90065-X	Excluded	Irrelevant title
642	SUBJECT INDEX			1976		https://doi.org/10.1016/B978-0-407-98510-0.50018-5	Excluded	Irrelevant title
643	Recent Titles â€” III	Moody, G.J.; Thomas, J.D.R.		1982		https://doi.org/10.1016/B978-0-08-029692-0.50009-6	Excluded	Irrelevant title
644	Chapter 22 - Venomous Arthropods			2007		https://doi.org/10.1016/B978-0-7216-0693-4.50027-X	Excluded	Irrelevent book chapter
645	9 - Acute viral meningitis and encephalitis	Davis, Larry E.	Publisher SummaryThis chapter focuses on establishing the diagnosis, determining the etiology, and treating two acute infectionsâ€”viral meningitis and encephalitis. In general, different viruses cause each illness. Viruses that cause meningitis preferentially infect leptomeninges, ependyma, and choroid plexus and do not infect the brain parenchyma. Viruses that cause encephalitis preferentially …	1987	Butterworths International Medical Reviews	https://doi.org/10.1016/B978-0-407-02293-5.50014-3	Excluded	Irrelevant title
646	CHAPTER 15 - HAMSTERS AND GERBILS	Heatley, J. Jill; Harris, M. Camille	Publisher SummaryThis chapter provides an overview of the biology and medical care of hamsters and gerbils. The golden hamster is the largest of the common pet species, with an average body weight of 120 g. Other hamster species commonly found in the pet trade are the Chinese hamster and the Siberian or dwarf hamster. Enclosures for hamsters and gerbils should be easy to clean, lightweight, and s…	2009		https://doi.org/10.1016/B978-141600119-5.50018-4	Excluded	Irrelevent book chapter
647	Abstracts for Supplement			2010	International Journal of Infectious Diseases	https://doi.org/10.1016/j.ijid.2010.02.001	Excluded	Abstracts
648	Chapter 6 - Biology and Diseases of Guinea Pigs	Harkness, John E.; Murray, Kathleen A.; Wagner, Joseph E.		2002	American College of Laboratory Animal Medicine	https://doi.org/10.1016/B978-012263951-7/50009-0	Excluded	Irrelevent book chapter
649	Address ON SOME RELATIONSHIPS OF INDIGESTION.			1897	The Lancet	https://doi.org/10.1016/S0140-6736(00)46481-0	Excluded	Irrelevant title
650	ICRP PUBLICATION 118: ICRP Statement on Tissue Reactions and Early and Late Effects of Radiation in Normal Tissues and Organs â€“ Threshold Doses for Tissue Reactions in a Radiation Protection Context	Stewart, F.A.; Akleyev, A.V.; Hauer-Jensen, M.; Hendry, J.H.; Kleiman, N.J.; MacVittie, T.J.; Aleman, B.M.; Edgar, A.B.; Mabuchi, K.; Muirhead, C.R.; Shore, R.E.; Wallace, W.H.	This report provides a review of early and late effects of radiation in normal tissues and organs with respect to radiation protection. It was instigated following a recommendation in Publication 103 (ICRP, 2007), and it provides updated estimates of â€˜practicalâ€™ threshold doses for tissue injury defined at the level of 1% incidence. Estimates are given for morbidity and mortality endpoints in…	2012	Annals of the ICRP	https://doi.org/10.1016/j.icrp.2012.02.001	Excluded	Review
651	Abstracts of Papers Submitted to the American Gastroenterological Association			1987	Gastroenterology	https://doi.org/10.1016/S0016-5085(87)91061-4	Excluded	Abstracts
652	Abstracts of papers given at annual meeting			1979	Journal of Allergy and Clinical Immunology	https://doi.org/10.1016/0091-6749(79)90175-1	Excluded	Abstracts
653	63 - Yellow Fever Vaccines	Staples, J. Erin; Monath, Thomas P.; Gershman, Mark D.; Barrett, Alan D.T.		2018		https://doi.org/10.1016/B978-0-323-35761-6.00063-8	Excluded	Irrelevant title
654	M	Pohanish, Richard P.		2012		https://doi.org/10.1016/B978-1-4377-7869-4.00012-6	Excluded	Irrelevant title
655	7 - Naturally Occurring Toxicants and Food Constituents of Toxicological Interest	Gosting, Dorothy C.; Doyle, M. Ellin; Steinhart, Carol E.; Cochrane, Barbara A.		1991		https://doi.org/10.1016/B978-0-7506-9210-6.50010-4	Excluded	Irrelevant title
656	Cumulative index 1984â€“1988 volume 86 through volume 95			1989	Gastroenterology	https://doi.org/10.1016/0016-5085(89)90753-1	Excluded	Irrelevant title
657	Abstracts			2015	Annals of Allergy, Asthma & Immunology	https://doi.org/10.1016/j.anai.2015.09.021	Excluded	Abstracts
658	Abstracts of Papers Submitted to the American Gastroenterological Association			1989	Gastroenterology	https://doi.org/10.1016/S0016-5085(89)80002-2	Excluded	Abstracts
659	Abstracts			2010	Annals of Allergy, Asthma & Immunology	https://doi.org/10.1016/j.anai.2010.09.019	Excluded	Abstracts
660	52ND ANNUAL SCIENTIFIC ASSEMBLY SEPTEMBER 22-26, 1986 SAN FRANCISCO			1986	Chest	https://doi.org/10.1378/chest.89.6_Supplement.440S	Excluded	Irrelevant title
661	Abstracts of Papers Submitted to the American Gastroenterological Association			1977	Gastroenterology	https://doi.org/10.1016/S0016-5085(77)80133-9	Excluded	Abstracts
662				2013		https://doi.org/10.1016/B978-0-12-375083-9.09001-2	Excluded	Irrelevant title
663	Bibliography Section			2001	Journal of Chromatography A	https://doi.org/10.1016/S0021-9673(91)88002-J	Excluded	Irrelevant title
664	Chapter 64 - Yellow Fever Vaccine	Staples, J. Erin; Davis, Emily H.; Monath, Thomas P.; Barrett, Alan D.T.	Yellow fever virus (YFV) causes a viral hemorrhagic fever, a systemic illness characterized by high viremia, hepatic, renal, and myocardial injury; hemorrhage; and high lethality. A highly effective vaccine (17D), developed in 1936, is widely used to protect travelers to and residents of endemic regions of tropical South America and sub-Saharan Africa. Although the vaccine provides long-lasting i…	2023		https://doi.org/10.1016/B978-0-323-79058-1.00064-5	Excluded	Irrelevent book chapter
665	IV International Congress on Clinical Enzymology			1983	Clinical Biochemistry	https://doi.org/10.1016/S0009-9120(83)94165-6	Excluded	Irrelevant title
666	Principles and Practice of Pediatric Infectious Diseases			2012		https://doi.org/10.1016/B978-1-4377-2702-9.00306-8	Excluded	Irrelevant title
667	Poster Sessions			2012	Clinical Microbiology and Infection	https://doi.org/10.1111/j.1469-0691.2012.03802.x	Excluded	Posters
668	Chapter 10 - Biology and Diseases of Rabbits	Nowland, Megan H.; Brammer, David W.; Garcia, Alexis; Rush, Howard G.	Beginning in 1931, an inbred rabbit colony was developed at the Phipps Institute for the Study, Treatment and Prevention of Tuberculosis at the University of Pennsylvania. This colony was used to study natural resistance to infection with tuberculosis (Robertson et al., 1966). Other inbred colonies or well-defined breeding colonies were also developed at the University of Illinois College of Medi…	2015	American College of Laboratory Animal Medicine	https://doi.org/10.1016/B978-0-12-409527-4.00010-9	Excluded	Irrelevent book chapter
669	Cumulative subject index vols. 151â€“249			1996	Clinica Chimica Acta	https://doi.org/10.1016/S0009-8981(00)89026-9	Excluded	Irrelevant title
670	E-Poster Viewing			2019	European Psychiatry	https://doi.org/10.1016/j.eurpsy.2019.01.002	Excluded	Posters
671	Abstracts of Papers Submitted to the American Association for the Study of Liver Disease			1989	Gastroenterology	https://doi.org/10.1016/S0016-5085(89)80003-4	Excluded	Abstracts
672	Journal of the Forensic Science Society			1984	Journal of the Forensic Science Society	https://doi.org/10.1016/S0015-7368(84)72979-3	Excluded	Irrelevant title
673	INDEX			1979		https://doi.org/10.1016/B978-0-7236-0490-7.50344-X	Excluded	Irrelevant title
674	Abstracts: Eighteenth Annual Meeting			1979	Toxicology and Applied Pharmacology	https://doi.org/10.1016/0041-008X(79)90509-X	Excluded	Abstracts
675	AGA abstracts M1742-T1122			2002	Gastroenterology	https://doi.org/10.1016/S0016-5085(02)83885-9	Excluded	Abstracts
676	Index of side effects			1979		https://doi.org/10.1016/S0378-6080(79)80059-8	Excluded	Irrelevant title
677	Medical genetics 1961	McKusick, Victor A.		1962	Journal of Chronic Diseases	https://doi.org/10.1016/0021-9681(62)90001-2	Excluded	Irrelevant title
678	Author index and Subject index Volumes 1â€“149			1997	International Journal of Pharmaceutics	https://doi.org/10.1016/S0378-5173(97)90001-6	Excluded	Irrelevant title
679	Cumulative index 1979â€“1983 volume 76 through volume 85			1984	Gastroenterology	https://doi.org/10.1016/0016-5085(84)90457-8	Excluded	Irrelevant title
680	CHAPTER VI - ORIGIN OF LYMPH	RUSZNYÃK, ISTVÃN; FÃ–LDI, MIHÃLY; SZABÃ“, GYÃ–RGY		1967		https://doi.org/10.1016/B978-0-08-012022-5.50010-4	Excluded	Irrelevent book chapter
681	E-Poster Presentations			2019	European Psychiatry	https://doi.org/10.1016/j.eurpsy.2019.01.003	Excluded	Posters
682	11 - Diseases of the Hemolymphatic and Immune Systems			2017		https://doi.org/10.1016/B978-0-7020-5246-0.00011-5	Excluded	Irrelevant title
683	One stop mycology	Frazer, Lilyann Novak		1998	Mycological Research	https://doi.org/10.1017/S0953756297005443	Excluded	Irrelevant title
684	Bibliography section			1999	Journal of Chromatography A	https://doi.org/10.1016/S0021-9673(00)80050-3	Excluded	Irrelevant title
685				2008		https://doi.org/10.1016/B978-0-7020-3468-8.50303-5	Excluded	Irrelevant title
686	R1885 â€“ R2270			2006	Clinical Microbiology and Infection	https://doi.org/10.1111/j.1470-9465.2006.12_4_1432.x	Excluded	Irrelevant title
687	Subject Index			1948		https://doi.org/10.1016/B978-0-12-395712-2.50023-3	Excluded	Irrelevant title
688	38 - Yellow fever vaccine	Monath, Thomas P.; Gershman, Mark; Erin Staples, J.; Barrett, Alan D.T.		2013		https://doi.org/10.1016/B978-1-4557-0090-5.00043-4	Excluded	Irrelevant title
689	Molecular aspects of idiopathic urolithiasis	Nath, R.; Thind, S.K.; Murthy, M.S.R.; Talwar, H.S.; Farooqui, S.		1984	Molecular Aspects of Medicine	https://doi.org/10.1016/0098-2997(84)90004-9	Excluded	Irrelevant title
690	AGA Abstracts M1085â€“M1602			2004	Gastroenterology	https://doi.org/10.1016/S0016-5085(04)80011-8	Excluded	Abstracts
691	INDEX TO VOLUME II,			1939	The Lancet	https://doi.org/10.1016/S0140-6736(00)71714-4	Excluded	Irrelevant title
692	The American Academy of Allergy and Immunology			1994	Journal of Allergy and Clinical Immunology	https://doi.org/10.1016/0091-6749(94)90221-6	Excluded	Irrelevant title
693	FEBS Letters			1987	FEBS Letters	https://doi.org/10.1016/0014-5793(87)80408-8	Excluded	Irrelevant title
694	Abstracts of Papers Submitted to the American Association for the Study of Liver Diseases			1990	Gastroenterology	https://doi.org/10.1016/S0016-5085(12)80003-5	Excluded	Abstracts
695	10 - How to use the monographs			2013		https://doi.org/10.1016/B978-0-443-06992-5.00010-4	Excluded	Irrelevant title
696	Abstracts of Papers Submitted to the American Gastroenterological Association			1975	Gastroenterology	https://doi.org/10.1016/S0016-5085(75)80313-1	Excluded	Abstracts
697	Dictionary	Bender, Arnold E.		1982		https://doi.org/10.1016/B978-0-408-10855-3.50005-5	Excluded	Irrelevant title
698	Abstracts			1970	Annals of the Rheumatic Diseases	https://doi.org/10.1136/ard.29.1.95	Excluded	Abstracts
699	Index of biochemical reviews			1990	FEBS Letters	https://doi.org/10.1016/0014-5793(90)80357-O	Excluded	Irrelevant title
700	T			2021		https://doi.org/10.1016/B978-0-7020-7463-9.50028-8	Excluded	Irrelevant title
701	Author index			1998	Journal of Chromatography B: Biomedical Sciences and Applications	https://doi.org/10.1016/S0378-4347(97)80477-X	Excluded	Irrelevant title
702	Chapter 2 - Bacterial and Mycotic Diseases of Nonhuman Primates	Simmons, Joe; Gibson, Susan		2012	American College of Laboratory Animal Medicine	https://doi.org/10.1016/B978-0-12-381366-4.00002-X	Excluded	Irrelevent book chapter
703	INDEX			1961		https://doi.org/10.1016/B978-1-4831-6808-1.50032-8	Excluded	Irrelevant title
704	III - CHARACTERISTIC MANIFESTATIONS OF STRESS			1976		https://doi.org/10.1016/B978-0-407-98510-0.50011-2	Excluded	Irrelevant title
705	Abstracts			2011	Annals of Allergy, Asthma & Immunology	https://doi.org/10.1016/j.anai.2011.09.019	Excluded	Abstracts
706	III: The organ	Miller, James G.		1972	Biosystems	https://doi.org/10.1016/0303-2647(72)90008-1	Excluded	Irrelevant title
707	XI National Congress of Digestive Diseases, Italian Federation of Digestive Diseases, Genoa, 12-16 March 2005			2005	Digestive and Liver Disease	https://doi.org/10.1016/j.dld.2005.01.001	Excluded	Irrelevant title
708				2014		https://doi.org/10.1016/B978-0-12-385157-4.09001-1	Excluded	Irrelevant title
709	CHAPTER 2 - The Hematopoietic System	Valli, V.E.O.; Parry, B.W.		1993		https://doi.org/10.1016/B978-0-12-391607-5.50010-8	Excluded	Irrelevent book chapter
710	Papers read by title			1997	Journal of Hepatology	https://doi.org/10.1016/S0168-8278(97)82337-9	Excluded	Irrelevant title
711	Cumulative subject index, vols. 1â€“199			1997	Science of The Total Environment	https://doi.org/10.1016/S0048-9697(97)87726-1	Excluded	Irrelevant title
712	Abstracts of Papers Presented at the Annual Meeting of the American Gastroenterological Association			1964	Gastroenterology	https://doi.org/10.1016/S0016-5085(64)80029-9	Excluded	Abstracts
713	Abstracts of the XXII World Allergy Congress, 4-8 December, 2011 CancÃºn, MÃ©xico			2012	World Allergy Organization Journal	https://doi.org/10.1186/1939-4551-5-S2-A1	Excluded	Abstracts
714	Abstracts of Papers Presented at the Annual Meeting of the American Gastroenterological Association: The meeting was held May 12â€“17, 1969, in Washington, D. C.			1969	Gastroenterology	https://doi.org/10.1016/S0016-5085(69)80023-5	Excluded	Abstracts
715	Abstracts			2002	The American Journal of Clinical Nutrition	https://doi.org/10.1093/ajcn/75.2.339S	Excluded	Abstracts
716	Abstracts of papers for the Sixteenth Annual Meeting of the Society of Toxicology, Toronto, Canada March 27â€“30, 1977			1977	Toxicology and Applied Pharmacology	https://doi.org/10.1016/0041-008X(77)90062-X	Excluded	Abstracts
717	IV - DISEASES OF ADAPTATION			1976		https://doi.org/10.1016/B978-0-407-98510-0.50012-4	Excluded	Irrelevant title
718	Liquid column chromatography			1995	Journal of Chromatography A	https://doi.org/10.1016/S0021-9673(00)80005-9	Excluded	Irrelevant title
719	Medical genetics 1962	McKusick, Victor A.; Abbey, Helen; Bartalos, M.; Bowen, Peter; Boyer, S.H.; Cohen, B.H.; Danks, D.M.; Duchastel, Y.; Emery, A.E.H.; Epstein, E.J.; Fainer, D.C.; Finn, Ronald; Ginn, W.M.; Glynn, M.F.; Goodman, R.M.; Hawkins, M.R.; Haws, D.V.; Kaufmann, B.N.; Lee, C.S.N.; McKusick, A.B.; Murphy, E.A.; Punnett, Hope; Russell, R.P.; Sayli, B.S.; Sherwin, R.W.; Temtamy, Samia; Weber, Ralph; Wise, Davi…		1963	Journal of Chronic Diseases	https://doi.org/10.1016/0021-9681(63)90148-6	Excluded	Irrelevant title
720	Chapter 12 - Surgery of the Bovine Reproductive System and Urinary Tract	Fubini, Susan L.; Ducharme, Norm G.		2004		https://doi.org/10.1016/B0-72-169062-9/50016-2	Excluded	Irrelevent book chapter
721	Posters			2008	Clinical Microbiology and Infection	https://doi.org/10.1111/j.1469-0691.2008.02007.x	Excluded	Posters
722	Chapter 15 - Biology and Diseases of Ruminants (Sheep, Goats, and Cattle)	Underwood, Wendy J.; Blauwiekel, Ruth; Delano, Margaret L.; Gillesby, Rose; Mischler, Scott A.; Schoell, Adam	Ruminants continue to be important in their traditional role in agricultural research and teaching. They are now also extensively used for studies in molecular biology; genetic engineering; and biotechnology for basic science, agricultural and clinical applications. Concern and interest for the welfare for these species and improved understanding of their biology and behavior have continued and a…	2015	American College of Laboratory Animal Medicine	https://doi.org/10.1016/B978-0-12-409527-4.00015-8	Excluded	Irrelevent book chapter
723	15 - Diseases of the Musculoskeletal System			2017		https://doi.org/10.1016/B978-0-7020-5246-0.00015-2	Excluded	Irrelevant title
724	Program the Annual Meeting of the American Gastroenterological Association and Digestive Disease Week			1995	Gastroenterology	https://doi.org/10.1016/0016-5085(95)22669-9	Excluded	Irrelevant title
725	Nutrition and Immunity			1985		https://doi.org/10.1016/B978-0-12-281450-1.50019-2	Excluded	Irrelevant title
726	Abstracts			2002	Journal of Cystic Fibrosis	https://doi.org/10.1016/S1569-1993(02)00030-9	Excluded	Abstracts
727	Bibliography section			2000	Journal of Chromatography A	https://doi.org/10.1016/S0021-9673(09)80001-0	Excluded	Irrelevant title
728	Abstracts of Papers Submitted to the American Gastroenterological Association			1984	Gastroenterology	https://doi.org/10.1016/S0016-5085(84)80002-5	Excluded	Abstracts
729	10 - INORGANIC NUTRIENTS	BRODY, TOM		1999		https://doi.org/10.1016/B978-012134836-6/50013-5	Excluded	Irrelevant title
730	Summaries			2014	Advances in Animal Biosciences	https://doi.org/10.1017/S2040470014000028	Excluded	Irrelevant title
731	Italian Journal of Medicine: Abstract Book 2012			2012	Italian Journal of Medicine	https://doi.org/10.1016/j.itjm.2012.04.004	Excluded	Abstracts
732	Urinary Enzymes and Their Diagnostic Value in Human Cancer**Work done by the authors, as reported in this review, was supported by Contract No. 43-64-576, National Cancer Institute, and by grants from the National Institutes of Health (AM-5487 and CA-7174	Stambaugh, Richard; Weinhouse, Sidney	Publisher SummaryMost of the urinary enzymes contribute information on the presence and location of the neoplasm. The normal excretion of the urinary amylases, phosphatases, proteases, catalases, esterases, and other enzymes are altered both quantitatively and qualitatively in human cancer, especially in cancer of the urinary tract, giving clues to both the nature and location of the pathological…	1965		https://doi.org/10.1016/S0065-230X(08)60445-5	Excluded	Irrelevant title
733	Liquid column chromatography			1994	Journal of Chromatography A	https://doi.org/10.1016/0021-9673(94)85170-0	Excluded	Irrelevant title
734	Subject index volumes 351â€“400			1987	Journal of Chromatography A	https://doi.org/10.1016/S0021-9673(00)94098-6	Excluded	Irrelevant title
735	Subject Index			2003		https://doi.org/10.1016/B0-12-227055-X/09141-0	Excluded	Irrelevant title
736	Chronic radium intoxication: Clinical and autopsy findings in long-term New Jersey survivors	Sharpe, William D.		1974	Environmental Research	https://doi.org/10.1016/0013-9351(74)90043-7	Excluded	Irrelevant title
737	Chapter 7 - Anti-Aldosterones	KAGAWA, C.M.		1964		https://doi.org/10.1016/B978-1-4832-3034-4.50013-2	Excluded	Irrelevent book chapter
738	Liquid column chromatography			1996	Journal of Chromatography A	https://doi.org/10.1016/S0021-9673(00)89108-6	Excluded	Irrelevant title
739	Chemistry and functional distribution of sulfoglycolipids	Ishizuka, Ineo		1997	Progress in Lipid Research	https://doi.org/10.1016/S0163-7827(97)00011-8	Excluded	Irrelevant title
740	Liquid column chromatography			1995	Journal of Chromatography A	https://doi.org/10.1016/S0021-9673(00)80015-1	Excluded	Irrelevant title
741	A compendium of reviews in biochemistry and molecular biology published in the second half of 1992	Giles, Ian G		1993	International Journal of Biochemistry	https://doi.org/10.1016/0020-711X(93)90238-A	Excluded	Irrelevant title
742	AGA abstracts W1054-81			2002	Gastroenterology	https://doi.org/10.1016/S0016-5085(02)83888-4	Excluded	Abstracts
743	American Dairy Science AssociationÂ® American Society of Animal Science, July 12â€“16, Orlando, Florida			2015	Journal of Dairy Science	https://doi.org/10.1016/S0022-0302(20)30760-8	Excluded	Animal study
744	Lexique anglaisâ€“franÃ§ais			2018		https://doi.org/10.1016/B978-2-294-74357-3.50056-1	Excluded	Irrelevant title
745	Abstracts of papers to be presented during scientific sessions			1989	Journal of Allergy and Clinical Immunology	https://doi.org/10.1016/0091-6749(89)90493-4	Excluded	Abstracts
746	Abstracts of Papers Submitted to the American Gastroenterological Association			1976	Gastroenterology	https://doi.org/10.1016/S0016-5085(76)80389-7	Excluded	Abstracts
747	14 - Constituent profiles	Tisserand, Robert; Young, Rodney		2014		https://doi.org/10.1016/B978-0-443-06241-4.00014-X	Excluded	Irrelevant title
748	CHAPTER X - The Chemistry and Physiology of the Thyroid	RAWSON, RULON W.; RALL, JOSEPH E.; SONENBERG, MARTIN		1955		https://doi.org/10.1016/B978-0-12-395714-6.50016-2	Excluded	Irrelevent book chapter
749	Feigin and Cherry's Textbook of Pediatric Infectious Diseases (Sixth Edition)			2009		https://doi.org/10.1016/B978-1-4160-4044-6.50272-7	Excluded	Irrelevant title
750	Author index volumes 351â€“400			1987	Journal of Chromatography A	https://doi.org/10.1016/S0021-9673(00)94097-4	Excluded	Irrelevant title
751	Abstracts of Papers Submitted to the American Gastroenterological Association			1973	Gastroenterology	https://doi.org/10.1016/S0016-5085(73)80152-0	Excluded	Abstracts
752	APhA2015 abstracts of contributed papers			2015	Journal of the American Pharmacists Association	https://doi.org/10.1331/JAPhA.2015.15515	Excluded	Abstracts
753	Liquid column chromatography			1988	Journal of Chromatography A	https://doi.org/10.1016/S0021-9673(01)99318-5	Excluded	Irrelevant title
754	Index			1977		https://doi.org/10.1016/B978-0-12-492550-2.50023-2	Excluded	Irrelevant title
755	II - STRESSORS AND CONDITIONING AGENTS			1976		https://doi.org/10.1016/B978-0-407-98510-0.50010-0	Excluded	Irrelevant title
756	Index			2018		https://doi.org/10.1016/B978-0-323-40181-4.00303-0	Excluded	Irrelevant title
757	Liquid column chromatography			1991	Journal of Chromatography A	https://doi.org/10.1016/0021-9673(91)80040-N	Excluded	Irrelevant title
758	Abstracts of Papers Submitted to the American Gastroenterological Association			1974	Gastroenterology	https://doi.org/10.1016/S0016-5085(74)80067-3	Excluded	Abstracts
759	Correlation Between Salivary and Serum Biomarkers of Kidney Function in Chronic Kidney Disease Patients Attending the Nephrology Clinics at Teaching Hospital Karapitiya, Sri Lanka	Liyanage, T.D.; Amarasiri, S.S.; Attanayake, A.P.	The present study was designed to determine the correlation between salivary and serum levels of creatinine and urea in patients with chronic kidney disease (CKD) and to propose the use of saliva as an alternative medium for the analysis of biochemical parameters of kidney function. Accordingly, an analytical cross-sectional study was carried out using 100 CKD patients attending the Nephrology Cl…	2024	Ceylon J. Sci.	10.4038/cjs.v53i3.8292	Excluded	Irrelevant title
760	Clinical and Serological Profile of SjÃ¶grenâ€™s Syndrome Patients in a Tertiary Care Center in Kashmir, North India	Ahmad, M.; Guroo, F.A.; Sofi, F.A.; Naqati, S.M.; Shah, T.H.	Background: SjÃ¶grenâ€™s syndrome (SS) is a chronic autoimmune illness characterized by lymphocyte infiltration and exocrine gland inflammation. SS has been considered a rare disorder in India, and data on its clinical manifestations and serology are lacking from North India. Aim: We aimed to study clinical manifestations, organ involvement, and autoantibodies in SS patients from Jammu and Kashmi…	2023	Indian J. Rheumatol.	10.4103/injr.injr_189_22	Excluded	Irrelevant condition
761	Remission Induction of IgG4-related Membranous Nephropathy with Multitarget Therapy	Furuto, Y.; Hashimoto, H.; Namikawa, A.; Morikawa, T.; Shibuya, Y.	IgG4-related membranous nephropathy (MN) is often refractory to glucocorticoid (GC) therapy, and treatment remains unclear. We herein report a 67-year-old Japanese man with IgG4-related MN and tubulointerstitial nephritis. A post-gastroscopy antibody test revealed Helicobacter pylori infection. After eradication, his proteinuria decreased indefinitely. We started prednisolone (30 mg/day), long-te…	2023	Intern. Med.	10.2169/internalmedicine.1023-22	Excluded	Irrelevant title
762	PREVALENCE OF ORAL INJURIES AND SALIVARY CHANGES IN PATIENTS WITH CHRONIC RENAL FAILURE ON HEMODIALYSIS: SYSTEMATIC REVIEW AND META-ANALYSIS	Dos Santos, V.C.; Gambin, D.J.; Casanova, K.A.S.; Vitali, F.C.; Dogenski, L.C.; Duque, T.M.; Trentin, M.S.; DE CARLI, J.P.	The objective of this study was to evaluate whether individuals with chronic renal failure (CRF) undergoing hemodialysis treatment have more salivary and oral mucosa alterations when compared to healthy individuals, through a systematic review followed by meta-analysis. A systematic literature review was performed, evaluating randomized clinical trials found in the Proquest, Embase, Scopus, Cochr…	2023	Biosci. J.	10.14393/BJ-v39n0a2023-63061	Excluded	Review
763	Association between salivary microbiota and renal function in renal transplant patients during the perioperative period	Xiang, X.; Peng, B.; Liu, K.; Wang, T.; Ding, P.; Li, H.; Zhu, Y.; Ming, Y.	Introduction: Renal transplantation is an effective treatment for the end stage renal disease (ESRD). However, how salivary microbiota changes during perioperative period of renal transplant recipients (RTRs) has not been elucidated. Methods: Five healthy controls and 11 RTRs who had good recovery were enrolled. Saliva samples were collected before surgery and at 1, 3, 7, and 14 days after surger…	2023	Front. Microbiol.	10.3389/fmicb.2023.1122101	Excluded	Irrelevant title
764	Intermittent Radioligand Therapy with 177Lu-PSMA-617 for Oligometastatic Castration-Resistant Prostate Cancer	Mader, N.; Schoeler, C.; Pezeshkpour, N.; Klimek, K.; Groener, D.; Happel, C.; Tselis, N.; Mandel, P.; GrÃ¼nwald, F.; Sabet, A.	177Lu-PSMA-617 radioligand therapy (177Lu-PSMA-RLT) in patients with metastatic castration-resistant prostate cancer (mCRPC) currently consists of 4â€“6 cycles of 6.0â€“7.4 GBq of 177Lu-PSMA-617 each every 6â€“8 weeks. While safety and efficacy could be demonstrated in larger prospective trials irrespective of the tumor burden at 177Lu-PSMA RLT initiation, increased renal absorbed doses due to a …	2023	Cancers	10.3390/cancers15184605	Excluded	Irrelevant title
765	Lymphoma presenting as preauricular tumor in unilateral parotid gland agenesis: a case report and review of literature	Giotakis, A.I.; Masaoutis, C.; Delides, A.; Giotakis, E.I.	Background: Parotid gland agenesis is a rare, congenital, usually asymptomatic disorder. Until now, only 24 cases with unilateral, incidentally found, parotid gland agenesis have been described. Here, we present the first reported case of an ipsilateral preauricular neoplasm in a patient with unilateral parotid gland agenesis. During surgery, the position of the greater auricular- and facial nerv…	2024	J. Med. Case Rep.	10.1186/s13256-024-04553-9	Excluded	Irrelevant title
766	Systemic Involvement in Immunoglobulin G4-Related Ophthalmic Disease	Lai, K.K.H.; Aljufairi, F.M.A.A.; Sebastian, J.U.; Yip, C.C.Y.; Wei, Y.; Jia, R.; Cheuk, W.; Cheng, A.C.O.; Chin, J.K.Y.; Chu, C.Y.; Kwong, C.H.; Yip, N.K.F.; Li, K.K.W.; Chan, W.H.; Yip, W.W.K.; Young, A.L.; Chan, E.; Ko, C.K.L.; Chan, C.K.M.; Yuen, H.K.L.; Chen, L.J.; Tham, C.C.Y.; Pang, C.P.; Chong, K.K.L.	Background: Immunoglobulin G4-related ophthalmic disease (IgG4-ROD) poses clinical challenges due to its heterogeneous ocular and systemic manifestations. We aim to report the systemic involvement and the clinical, serological and radiological associations of a cohort of Chinese patients. Methods: A territory-wide, biopsy-proven, Chinese cohort. A retrospective, masked chart review of medical rec…	2024	Ocul. Immunol. Inflamm.	10.1080/09273948.2023.2280709	Excluded	Review
767	IgG4-Related Oesophageal Disease with Cytomegalovirus Infection: A Case Report	Zhang, B.; Lai, Y.; Xu, Y.; Wang, J.; Xu, P.	Immunoglobulin G4-related disease (IgG4-RD) is a fibrous inflammatory process related to immunomodulation. The involvement of the pancreato-biliary tract, retroperitoneum/aorta, head and neck, and salivary glands are the most frequently observed disease phenotypes, differing in their epidemiological features, serological findings, and prognostic outcomes. IgG4-RD was combined with oesophageal ulc…	2023	J. Pers. Med.	10.3390/jpm13030493	Excluded	Irrelevant title
768	Comparison of the efficacy of aescin and diclofenac sodium in the management of postoperative sequelae and their effect on salivary Prostaglandin E2 and serum Câ€“reactive protein levels after surgical removal of impacted mandibular third molar: a randomize	Singhai, A.; Kambala, R.; Bhola, N.	Introduction: Surgical removal of an impacted third molar is one of the most common oral surgical procedures performed in dental offices. The postoperative phase is often associated with severe inflammation. Non-steroidal anti-inflammatory drugs (NSAIDs) are usually prescribed to manage postoperative discomfort. NSAIDs have been associated with gastrointestinal bleeding, renal function disturbanc…	2024	F1000 Res.	10.12688/f1000research.145643.3	Excluded	Irrelevant title
769	Salivary and serum periostin in kidney transplant recipients	Aghamir, S.M.K.; Amiri, M.; Panahi, G.; Khatami, F.; Dehghani, S.; Moosavi, M.-S.	Introduction End-stage renal disease (ESRD) treatment includes dialysis and kidney transplantation. Transplant rejection is a major barrier to transplant success. One of the markers mentioned in previous studies on renal function in patients with renal failure for various reasons is periostin (POSTN). The expression of POSTN correlates with interstitial fibrosis and reduced renal function. One of…	2023	PLoS ONE	10.1371/journal.pone.0285256	Excluded	Irrelevant index
770	Primary sjÃ¶gren's presenting with glomerulonephritis, pure motor neuropathy, pancreatitis, and hypogammaglobulinemia	Chandwar, K.; Dogga, P.; Dixit, J.; Kishor, K.; Sahoo, R.; Wakhlu, A.		2023	Indian J. Rheumatol.	10.4103/injr.injr_280_21	Excluded	Irrelevant condition
771	Five principles and protocols for the clinician based on the 2021 ERS and BTS statements for treating sarcoidosis	Dhooria, S.	The European Respiratory Society (ERS) and the British Thoracic Society (BTS) have recently published their statements on the treatment of sarcoidosis. There are five key questions in sarcoidosis treatment that need to be addressed: when to treat, how to initiate treatment, how long to treat, when and how to change treatment, and how to treat relapses. Herein, we describe the principles and proto…	2024	Lung India	10.4103/lungindia.lungindia_499_24	Excluded	Review
772	Pediatric IgG4-related disease: a descriptive review	Hara, S.; Yoshida, M.; Sanada, H.; Suzuki, Y.; Sato, Y.; Mizushima, I.; Kawano, M.	Introduction: IgG4-related disease (IgG4-RD) is an immune-mediated systemic fibroinflammatory condition characterized by serum IgG4 elevation and IgG4-positive plasma cell infiltration into various organs. It generally occurs in elderly males. Pediatric cases have been reported, albeit rarely, accordingly lack of recognition of such cases could delay therapeutic intervention leading to poorer out…	2024	Expert Rev. Clin. Immunol.	10.1080/1744666X.2023.2274358	Excluded	Review
773	Development of a novel method for the simultaneous detection of trimethylamine N-oxide and creatinine in the saliva of patients with chronic kidney disease â€“ Its utility in saliva as an alternative to blood	Korytowska-Przybylska, N.; Michorowska, S.; WyczaÅ‚kowska-Tomasik, A.; PÄ…czek, L.; GiebuÅ‚towicz, J.	Chronic kidney disease (CKD) is associated with increased levels of creatinine and other uremic toxins (UTs), which impaired kidneys cannot filtrate. Typically, CKD is diagnosed by calculating the estimated glomerular filtration rate using serum creatinine or cystatin C levels. In pursuit of more sensitive and reliable biomarkers of kidney dysfunction, scientific attention has turned towards othe…	2023	J. Pharm. Biomed. Anal.	10.1016/j.jpba.2023.115519	Excluded	Irrelevant outcome
774	Anti-aquaporin-5 and anti-poly-U-binding-factor-60kDa protein antibodies in primary SjÃ¶gren's disease patients: preliminary data and correlation with disease activity and severity indices	Stano, S.; Cacciapaglia, F.; Rinaldi, A.; Giannotta, M.; Urgesi, E.; Natuzzi, D.; Iannone, F.	Objective In primary SjÃ¶gren's disease (pSjD), in addition to glandular inflammation and atrophy, functional secretion impairment may contribute to dryness. Altered protein distribution and antibodies against aquaporin-5 (anti-AQP5) and poly-U-binding factor 60kDa protein (anti-PUF60) have been reported in pSjD and may be specifically implicated in the glandular secretive processes. This study a…	2024	Clin. Exp. Rheumatol.	10.55563/clinexprheumatol/ku7y1q	Excluded	Irrelevant condition
775	Association Between Salivary Cytokines, Chemokines and Growth Factors and Salivary Gland Function in Children with Chronic Kidney Disease	Szulimowska, J.; Zalewska, A.; Taranta-Janusz, K.; Marczuk-Kolada, G.; Å»endzian-Piotrowska, M.; Maciejczyk, M.	Introduction: Chronic kidney disease (CKD) is a systemic inflammatory disease that leads to multiple organ complications not only in the kidneys and the cardiovascular system, but also in the oral cavity. CKD children experience reduced saliva secretion (hyposalivation), which leads to increased incidence of dental caries and significant impairment of patientsâ€™ quality of life. However, the cau…	2023	J. Inflamm. Res.	10.2147/JIR.S399786	Excluded	Irrelevant index
776	Combined impact of COVID-19 and renal failure on taste perception in a sample of the Egyptian population	Ghalwash, D.; Abou-Bakr, A.; Khalil, E.	Purpose: The present study aims to investigate the prevalence and severity of taste impairment among post-coronavirus disease 2019 (COVID-19) hemodialysis patients in a sample of the Egyptian population. Methods: This study was conducted on 272 post-COVID-19 subjects, of whom 136 were hemodialysis patients and 136 were healthy controls. History taking, clinical examination, and assessment of alte…	2024	J. Oral Sci.	10.2334/josnusd.24-0127	Excluded	Irrelevant title
777	Case Report: Successful Treatment of Recurrent Candida Albicans Meningitis with Kimuraâ€™s Disease Using Amphotericin B Colloidal Dispersion Combined with Fluconazole	Shen, H.; Zhou, H.; Zhang, F.; Wang, J.; Wang, R.	Background: Candida albicans meningitis is a fungal infectious disease of the central nervous system that most often occurs in immunodeficient populations. Kimuraâ€™s disease is an IgE-mediated inflammatory reactive disease that is a chronic immune disorder with predominantly lymph node, soft tissue, and salivary gland damage, the treatment of which is hormone-based. The combination of Kimuraâ€™s…	2023	Infect. Drug Resist.	10.2147/IDR.S416040	Excluded	Irrelevant title
778	A standardized Ashwagandha root extract alleviates stress, anxiety, and improves quality of life in healthy adults by modulating stress hormones: Results from a randomized, double-blind, placebo-controlled study	Majeed, M.; Nagabhushanam, K.; Mundkur, L.	Background: The coronavirus disease-2019 (COVID-19) pandemic has resulted in a surge in stress, anxiety, and depression worldwide. Ashwagandha, an ayurvedic adaptogen has been traditionally used to manage stress, anxiety, and general well-being. Objective: We assessed the effect of Ashwagandha root extract (ARE-500 mg) standardized for 2.5% withanolides as per USP protocol with piperine (5 mg of …	2023	Medicine	10.1097/MD.0000000000035521	Excluded	Irrelevant title
779	Salivary microbiome in kidney diseases: A narrative review	Ramanathan, K.; Padmanabhan, G.; Gulilat, H.; Malik, T.	Many research has been conducted since the microbiota's discovery that have focused on the role it plays in health and disease. Microbiota can be divided into categories like intestinal, oral, respiratory, and skin microbiota based on the specific localized areas. To maintain homeostasis and control immunological response, the microbial populations live in symbiosis with the host. On the other ha…	2023	Cell Biochem. Funct.	10.1002/cbf.3864	Excluded	Review
780	Beneficial or detrimental: Recruiting more types of benign cases for cancer diagnosis based on salivary glycopatterns	Shu, J.; Ren, X.; Cheng, H.; Wang, S.; Yue, L.; Li, X.; Yin, M.; Chen, X.; Zhang, T.; Hui, Z.; Bao, X.; Song, W.; Yu, H.; Dang, L.; Zhang, C.; Wang, J.; Zhao, Q.; Li, Z.	With the advantages of convenient, painless and non-invasive collection, saliva holds great promise as a valuable biomarker source for cancer detection, pathological assessment and therapeutic monitoring. Salivary glycopatterns have shown significant potential for cancer screening in recent years. However, the understanding of benign lesions at non-cancerous sites in cancer diagnosis has been ove…	2023	Int. J. Biol. Macromol.	10.1016/j.ijbiomac.2023.126354	Excluded	Irrelevant title
781	Nitrate and nitrite bioavailability in plasma and saliva: Their association with blood pressure â€” A systematic review and meta-analysis	Bescos, R.; Gallardo-Alfaro, L.; Ashor, A.; Rizzolo-Brime, L.; Siervo, M.; Casas-Agustench, P.	In this study, we conducted a systematic review and meta-analysis to determine plasma and salivary nitrate (NO3âˆ’) and nitrite (NO2âˆ’) concentrations under resting and fasting conditions in different type of individuals and their association with blood pressure levels. A total of 77 studies, involving 1918 individuals aged 19â€“74 years (males = 906; females = 1012), which measured plasma and/o…	2025	Free Radic. Biol. Med.	10.1016/j.freeradbiomed.2024.11.010	Excluded	Review
782	Prediction of delayed graft function by early salivary microbiota following kidney transplantation	Xiang, X.; Peng, B.; Liu, K.; Wang, T.; Ding, P.; Zhu, Y.; Cheng, K.; Ming, Y.	Abstract: Delayed graft function (DGF) is a frequently observed complication following kidney transplantation (KT). Our prior research revealed dynamic shifts in salivary microbiota post-KT with immediate graft function (IGF), yet its behavior during DGF remains unexplored. Five recipients with DGF and 35 recipients with IGF were enrolled. Saliva samples were collected during the perioperative pe…	2024	Appl. Microbiol. Biotechnol.	10.1007/s00253-024-13236-w	Excluded	Irrelevant title
783	PSMA-reactive NB7 single domain antibody fragment: A potential scaffold for developing prostate cancer theranostics	Huynh, T.T.; Feng, Y.; Meshaw, R.; Zhao, X.-G.; Rosenfeld, L.; Vaidyanathan, G.; Papo, N.; Zalutsky, M.R.	Introduction: Single domain antibody fragments (sdAbs) are an appealing scaffold for radiopharmaceutical development due to their small size (~15 kDa), high solubility, high stability, and excellent tumor penetration. Previously, we developed NB7 sdAb, which has very high affinity for an epitope on PSMA that is different from those targeted by small molecule PSMA inhibitors. Herein, we evaluated …	2024	Nucl. Med. Biol.	10.1016/j.nucmedbio.2024.108913	Excluded	Irrelevant title
784	Concurrent immunoglobulin G4-related disease and hypereosinophilia with persistent fever and simultaneous acute multi-organ involvement	Nawata, T.; Goda, K.; Tsutsui, M.; Ikegami, T.; Akase, H.; Okuda, S.; Nakao, F.; Ueyama, T.; Uesugi, N.; Ikeda, Y.		2023	Rheumatology Advances in Practice	10.1093/rap/rkad078	Excluded	Irrelevant title
785	Salivary microbiome in chronic kidney disease: what is its connection to diabetes, hypertension, and immunity?	Liu, F.; Sheng, J.; Hu, L.; Zhang, B.; Guo, W.; Wang, Y.; Gu, Y.; Jiang, P.; Lin, H.; Lydia, B.; Sun, Y.; Tang, Y.; Gu, C.; Wei, S.; Zhai, Q.; Chen, W.; Feng, N.	Background: The association between oral dysbiosis and chronic kidney disease (CKD) has gained increasing attention in recent years. Diabetes and hypertension are the most common conditions in CKD. However, a caseâ€“control study with matched confounding variables on the salivary microbiome in CKD and the influence of diabetes and hypertension on the microbiome has never been reported. Methods: I…	2022	J. Transl. Med.	10.1186/s12967-022-03602-5	Excluded	Irrelevant title
786	Performance of the 2019 ACR/EULAR Classification Criteria for IgG4-Related Disease in a Large Chinese Cohort	An, Z.-Y.; Fu, J.-N.; Zeng, Q.-Z.; Zhufeng, Y.-Z.; Ning, X.-R.; Li, H.-J.; Ma, X.-B.; Wang, K.-K.; Bian, W.-J.; Zhang, Y.-X.; Li, Z.-G.; Liu, Y.-Y.	Objective: The purpose of this research was to ascertain the effectiveness of the newly established criteria for classifying IgG4-related disease (IgG4-RD), as applied to a large Chinese cohort in real-world clinical settings. Methods: Patient data were procured from the digital health records of 4 prominent academic hospitals. The criterion standard for identifying IgG4-RD patients was from a se…	2024	J. Clin. Rheumatol.	10.1097/RHU.0000000000002057	Excluded	Irrelevant title
787	Increased levels of oral Streptococcus-derived d-alanine in patients with chronic kidney disease and diabetes mellitus	Nakade, Y.; Iwata, Y.; Sakai, N.; Mita, M.; Nakane, M.; Hamase, K.; Suda, W.; Toyama, T.; Kitajima, S.; Hara, A.; Shimizu, M.; Ogushi, C.; Furuichi, K.; Koshino, Y.; Morita, H.; Hattori, M.; Wada, T.	The number of patients on hemodialysis is increasing globally; diabetes mellitus (DM) complications is the major cause of hemodialysis in patients with chronic kidney disease (CKD). The d-amino acid (AA) profile is altered in patients with CKD; however, it has not been studied in patients with CKD and DM. Furthermore, bacteria responsible for altering the D-AA profile are not well understood. The…	2022	Sci. Rep.	10.1038/s41598-022-26175-1	Excluded	Irrelevant title
788	IgG4 related pericardium and lung disease in pediatric patient complicated with fatal massive hemoptysis: a case report and review of literature	Saad, M.A.; Ahmed, H.; Elgohary, R.; El Gendy, H.I.	Background: IgG4-related disease (IgG4-RD) is a progressive and sometimes fatal disease that rarely affects pediatric age group. It may affect the orbits, lacrimal and salivary glands, pancreas, kidneys, peritoneum and other organs. Lung and pleura are not commonly reported in IgG4-RD. We here present a rare case of pediatric IgG4-RD with rare involvement of pericardium, pleura and lungs. Case pr…	2023	Pediatr. Rheumatol.	10.1186/s12969-023-00799-7	Excluded	Irrelevant title
789	Performance and overview of clinically relevant areas of application of saliva testing in the cat	Schroers, M.; Meyer-Lindenberg, A.	Introduction: The cat represents an important model in order to investigate basic physiological knowledge of salivary secretion as well as pharmacokinetics of active substances. Objective: The aim of the study was to review in which diagnostic application areas saliva testing is routinely used and in which areas it could be further explored in the future. Materials and methods: Literature relevan…	2024	Front. Vet. Sci.	10.3389/fvets.2024.1385345	Excluded	Review
790	Aquaporin water channels: roles beyond renal water handling	Login, F.H.; Nejsum, L.N.	Aquaporin (AQP) water channels are pivotal to renal water handling and therefore in the regulation of body water homeostasis. However, beyond the kidney, AQPs facilitate water reabsorption and secretion in other cells and tissues, including sweat and salivary glands and the gastrointestinal tract. A growing body of evidence has also revealed that AQPs not only facilitate the transport of water bu…	2023	Nat. Rev. Nephrol.	10.1038/s41581-023-00734-9	Excluded	Irrelevant title
791	Chronic Kidney Disease and Periodontitis Interplayâ€”A Narrative Review	Baciu, S.F.; MesaroÈ™, A.-Ãš.; Kacso, I.M.	Periodontitis (PO), a chronic microbially-induced inflammation of the supporting tissues of the tooth, is linked to various systemic diseases. We analyze its bidirectional relationship to chronic kidney disease (CKD), a major health-care problem with impressive excess mortality. Overwhelming associative relationship between CKD and PO are analyzed. Major pathophysiologic mechanisms that link CKD …	2023	Int. J. Environ. Res. Public Health	10.3390/ijerph20021298	Excluded	Review
792	Tonghua Liyan granules in the treatment of Laryngopharyngeal reflux disease with stagnation of phlegm and qi syndrome: a randomized, double-blind, placebo-controlled study	Li, Y.; Zheng, M.; Wang, Y.; Xu, G.; He, Y.; Wu, Y.; Wang, X.; Liu, Y.; Jiang, Y.; Liu, X.; Meng, Y.; Yap, Y.; Zhu, S.; He, C.; Zhou, B.	Background: Laryngopharyngeal reflux disease (LPRD) is an extraesophageal syndromic manifestation of gastroesophageal reflux disease (GERD). Despite the increasing incidence of and concern about LPRD, treatment with proton pump inhibitors (PPIs) is unsatisfactory. Here, LPRD was treated with Tonghua Liyan (THLY) granules in combination with PPIs to evaluate treatment efficacy and possible adverse…	2024	Front. Pharmacol.	10.3389/fphar.2024.1275740	Excluded	Irrelevant title
793	Point-of-care salivary oxidative and renal functional markers to assess kidney function in reperfusion-induced acute kidney injury in male rats	Abdi, A.; Kadkhodaee, M.; Seifi, B.; Kianian, F.; Lorian, K.; Shams, S.; Bakhshi, E.; Ashabi, G.; Ranjbaran, M.	Objectives: Saliva is one of the most promising body fluids in the research of new biomarker for various diseases diagnosis. However, serial sampling in this condition is very dangerous and pose iatrogenic anemia with blood loss. This study was done to evaluate the cost-effectiveness of point-of-care salivary tests and identify the validity of salivary markers. Methods: Rats were randomly assigne…	2023	Horm. Mol. Biol. Clin. Invest.	10.1515/hmbci-2022-0077	Excluded	Animal study
794	Renal failure and pleural effusion; a diagnostic challenge	Fernandes, S.C.; Marques, J.; Pinto, M.; GÃ³is, M.; Sousa, H.; Nolasco, F.	SjÃ¶grenâ€™s syndrome is a chronic inflammatory disorder mostly involving the exocrine glands. Extraglandular disease may occur in up to one quarter of patients. Kidney involvement is rare, more often manifested by tubular dysfunction secondary to tubulointerstitial nephritis. Primary glomerular disease is uncommon. The authors present the case of a 73-year-old woman with xerostomia and positivit…	2023	J. Nephropathol.	10.34172/jnp.2023.17309	Excluded	Review
795	Computer-aided automated detection of kidney disease using supervised learning technique	Bhaskar, N.; Tupe-Waghmare, P.; Nikam, S.S.; Khedkar, R.	In this paper, we propose an efficient home-based system for monitoring chronic kidney disease (CKD). As non-invasive disease identification approaches are gaining popularity nowadays, the proposed system is designed to detect kidney disease from saliva samples. Salivary diagnosis has advanced its popularity over the last few years due to the non-invasive sample collection technique. The use of s…	2023	Int. J. Electr. Comput. Eng.	10.11591/ijece.v13i5.pp5932-5941	Excluded	Irrelevant title
796	Biodistribution and dosimetry of 177Lu-DOTA-IBA for therapy of bone metastases	Li, H.; Pei, W.; Yang, X.; Qu, G.; Hua, Q.; Liu, L.; Wang, Y.; Xu, T.; Chen, Y.	Background: We designed and synthesized a novel bisphosphonate radiopharmaceutical (68Â Ga- or 177Lu-labeled DOTA-ibandronate [68Â Ga/177Lu-DOTA-IBA]) for the targeted diagnosis and treatment of bone metastases. The biodistribution and internal dosimetry of a single therapeutic dose of 177Lu-DOTA-IBA were evaluated using a series of single-photon emission computerized tomography (SPECT) images an…	2024	EJNMMI Res.	10.1186/s13550-024-01094-6	Excluded	Irrelevant title
797	Risk of Head and Neck Cancer in Patients with Psoriasis: A Nation-wide Population-based Study	Huh, G.; Kim, D.; Lee, K.-N.; Han, K.; Cho, J.-H.	An association between psoriasis and cancer risk has been suggested in prior studies, but few have focused on head and neck cancers. Using the Korean National Health Insurance Service database, the relevance between psoriasis and head and neck cancer risks was investigated in a cross-sectional study of 3,869,264 individuals over 20 years of age, who received general health examination in 2009 and…	2024	Acta Derm.-Venereol.	10.2340/actadv.v104.18487	Excluded	Irrelevant title
798	Quantification of biochemical PSA dynamics after radioligand therapy with [177Lu]Lu-PSMA-I&T using a population pharmacokinetic/pharmacodynamic model	Siebinga, H.; de Wit-van der Veen, B.J.; de Vries-Huizing, D.M.V.; Vogel, W.V.; Hendrikx, J.J.M.A.; Huitema, A.D.R.	Background: There is an unmet need for prediction of treatment outcome or patient selection for [177Lu]Lu-PSMA therapy in patients with metastatic castration-resistant prostate cancer (mCRPC). Quantification of the tumor exposureâ€“response relationship is pivotal for further treatment optimization. Therefore, a population pharmacokinetic (PK) model was developed for [177Lu]Lu-PSMA-I&T using SPEC…	2024	EJNMMI Phys.	10.1186/s40658-024-00642-2	Excluded	Irrelevant title
799	Postpartum scleroderma renal crisis with renal thrombotic microangiopathy	Horino, T.; Terada, Y.		2023	QJM	10.1093/qjmed/hcac275	Excluded	Irrelevant title
800	Agmatine alleviates diabetic-induced hyposalivation in rats: A histological and biochemical study	Fikry, H.; Saleh, L.A.; Mohammed, O.A.; Doghish, A.S.; Elsakka, E.G.E.; Hashish, A.A.; Alfaifi, J.; Alamri, M.M.S.; Adam, M.I.E.; Atti, M.A.; Mahmoud, F.A.; Alkhalek, H.A.A.	Diabetic patients commonly experience hyposalivation, which can cause challenges with eating, swallowing, dry mouth, and speaking. It also raises the likelihood of developing periodontal disease. This study aimed to evaluate if agmatine could improve the rate of salivation in rats with hyposalivation induced by streptozotocin (STZ). Five groups of Wistar rats were utilized with 10 animals in each…	2024	Life Sci.	10.1016/j.lfs.2024.123220	Excluded	Animal study
801	Is It Possible to Mitigate Fear of Fireworks in Dogs? A Study on the Behavioural and Physiological Effects of a Psychoactive Supplement	Ramos, D.; Yazbek, K.V.B.; Brito, A.C.; Georgetti, B.; Dutra, L.M.L.; Leme, F.O.P.; Vasconcellos, A.S.	Canine fear of fireworks is a common problem worldwide, with serious implications for the welfare of both dogs and their owners. Therapies for the problem are available, and herbal and nutraceutical agents are increasingly suggested by professionals; nonetheless, studies on their real efficacy in reducing firework fear are lacking. In a randomised, double-blinded, placebo-controlled study, 44 dog…	2024	Animals	10.3390/ani14071025	Excluded	Animal study
802	Salivary gland involvement in granulomatosis with polyangiitis: Case report and review of literature	Chandwar, K.; Kishor, K.; Mukherjee, S.; Dhakad, U.	We present a case of granulomatosis with polyangiitis (GPA) presenting with salivary gland enlargement and right parotid abscess, left-sided facial palsy, Lacrimal Gland, extraocular muscle involvement and rapidly progressive necrotizing keratitis. Followed by review of available literature on salivary gland involvement in GPA and how salivary gland involvement may be a good prognostic factor wit…	2023	Indian J. Rheumatol.	10.4103/injr.injr_105_21	Excluded	Review
803	Discussion about the presentation: â€œAL amyloidosis: An update on renal disease and hematological characteristicsâ€	Bridoux, F.; Jaccard, A.		2023	Bull. Acad. Natl. Med.	10.1016/j.banm.2023.03.006	Excluded	Irrelevant title
804	Dentoalveolar Alterations in an Adenine-Induced Chronic Kidney Disease Mouse Model	Mohamed, F.F.; Amadeu de Oliveira, F.; Kinoshita, Y.; Yalamanchili, R.R.; Eltilib, L.A.; Andras, N.L.; Narisawa, S.; Tani, T.; Chu, E.Y.; MillÃ¡n, J.L.; Foster, B.L.	Chronic kidney disease (CKD) is characterized by kidney damage and loss of renal function. CKD mineral and bone disorder (CKDâ€“MBD) describes the dysregulation of mineral homeostasis, including hyperphosphatemia and elevated parathyroid hormone (PTH) secretion, skeletal abnormalities, and vascular calcification. CKDâ€“MBD impacts the oral cavity, with effects including salivary gland dysfunction…	2023	J. Bone Miner. Res.	10.1002/jbmr.4829	Excluded	Irrelevant title
805	Childhood-onset primary SjÃ¶grenâ€™s syndrome in a tertiary center in China: clinical features and outcome	Gong, Y.; Liu, H.; Li, G.; Zhang, T.; Li, Y.; Guan, W.; Zeng, Q.; Lv, Q.; Zhang, X.; Yao, W.; Shi, Y.; Xu, H.; Sun, L.	Objectives: To characterize the clinical features and outcomes of childhood-onset primary SjÃ¶grenâ€™s syndrome (pSS). Methods: Patients less than 18Â years old who were diagnosed with pSS by paediatric rheumatologists were included, and all patients were applied the 2002 American-European Consensus Group (ACEG) criteria, the 2016 American College of Rheumatology/European League Against Rheumatis…	2023	Pediatr. Rheumatol.	10.1186/s12969-022-00779-3	Excluded	Irrelevant condition
806	The anoctamins: Structure and function	Schreiber, R.; Ousingsawat, J.; Kunzelmann, K.	When activated by increase in intracellular Ca2+, anoctamins (TMEM16 proteins) operate as phospholipid scramblases and as ion channels. Anoctamin 1 (ANO1) is the Ca2+-activated epithelial anion-selective channel that is coexpressed together with the abundant scramblase ANO6 and additional intracellular anoctamins. In salivary and pancreatic glands, ANO1 is tightly packed in the apical membrane an…	2024	Cell Calcium	10.1016/j.ceca.2024.102885	Excluded	Review
807	Tuning sensitivity of creatinine-imprinted polymers with new super-sensitive schlegelite nanocrystals for disposable electrochemical CKD diagnostics	Saddique, Z.; Siddique, T.; Shehzadi, A.; Ul-Ain, Q.; Ali, A.; Iqbal, N.; Mujahid, A.; Afzal, A.	Early diagnosis and monitoring of chronic diseases could alleviate the suffering of vulnerable people and prevent loss of lives, which largely depends on the availability of affordable and deliverable, yet sensitive analytical tools. We present a study aimed at optimizing the sensitivity of creatinine-imprinted polymers for disposable electrochemical sensors. For this purpose, various amounts of …	2023	Compos. Commun.	10.1016/j.coco.2023.101673	Excluded	Irrelevant title
808	Utilizing Saliva Metabolomics for Diagnosing Gastric Cancer and Exploring the Changes in Saliva Metabolites After Surgery	Dong, Z.; Chen, Q.; Zhao, D.; Zhang, S.; Yu, K.; Wang, G.; Wang, D.	Purpose: Gastric cancer (GC) is a disease with high prevalence and mortality, but we lack convenient and accurate methods to screen for this disease. Thus, we aimed to search for some salivary biomarkers and explore changes in metabolites in patientsâ€™ saliva after radical gastrectomy. Patients and Methods: A total of 152 subjects were divided into three groups (healthy group, GC group, and one-…	2024	OncoTargets Ther.	10.2147/OTT.S482767	Excluded	Irrelevant title
809	Response of salivary flow rate to transcutaneous electrical nerve stimulation in haemodialysis patients	Ismail, A.M.A.; Abdelhay, M.I.; Draz, R.S.	Introduction. Hyposalivation is one of the common oral complications in end-stage renal disease. This study aimed to assess the immediate and 3-week effects of transcutaneous electrical nerve stimulation (TENS) on hyposalivation in end-stage renal disease patients on maintenance haemodialysis. Methods. Overall, 80 haemodialysis patients with hyposalivation complaints (40 diabetics and 40 nondiabe…	2023	physiotherapy.q.	10.5114/pq.2023.123524	Excluded	Irrelevant title
810	Multimodality Imaging Features of Immunoglobulin G4â€“ related Vessel Involvement	Oâ€™shea, A.; Crotty, R.K.; Randhawa, M.K.; Oliveira, G.; Perugino, C.A.; Stone, J.H.; Harisinghani, M.G.; Wallace, Z.S.; Hedgire, S.S.	Immunoglobulin 4 (IgG4)â€“related disease is a chronic immune-mediated fibroinflammatory disorder. Involvement of the vascular system, including large-and medium-sized vessels, is increasingly recognized. The varied appearances of vascular involvement reflect the sequela of chronic inflammation and fibrosis and can include aortitis and periaortitis with resultant complications such as aneurysm fo…	2024	Radiol. Cardiothorac. Imaging.	10.1148/ryct.230105	Excluded	Irrelevant title
811	Salivary Biomarkers in the Diagnosis of Diabetic Nephropathy - An Non- Invasive Approach	Lakshmi, A.D.; Purnima, S.; Atchaya, V.; Avesha, R.; Bharathi, S.D.; Prasanna, S.	Diabetic Nephropathy, is a condition that is characterized by loss of kidney function and mostly occurs in individuals with Diabetes Mellitus. The development of Diabetic Nephropathy is easier to treat if diagnosed in the early stage (appearance of an abnormal amount of salivary biomarkers). The conventional methods are mostly invasive and have many limitations like irregular monitoring of the gl…	2024	Biomed. Pharmacol. J.	10.13005/bpj/2862	Excluded	No diagonistic data on full text screen
812	Unlocking the Diagnostic Potential of Saliva: A Comprehensive Review of Infrared Spectroscopy and Its Applications in Salivary Analysis	Delrue, C.; De Bruyne, S.; Speeckaert, M.M.	Infrared (IR) spectroscopy is a noninvasive and rapid analytical technique that provides information on the chemical composition, structure, and conformation of biomolecules in saliva. This technique has been widely used to analyze salivary biomolecules, owing to its label-free advantages. Saliva contains a complex mixture of biomolecules including water, electrolytes, lipids, carbohydrates, prot…	2023	J. Pers. Med.	10.3390/jpm13060907	Excluded	Review
813	RHEUMATOLOGICAL ASPECTS OF IgG4-RELATED DISEASE	Dimov, D.	Immunoglobulin G4-related disease (IgG4-RD) is an immune-mediated fibro-inflammatory disorder characterized by a tissue IgG4(+) plasma cells infiltration leading to fibrosis and destruction of the involved organs. The IgG4-RD scope includes all organs and systems but within the review only the actual diagnostic and therapeutic data concerning disease localisations in the lacrimal and salivary gla…	2023	Rheumatology	10.35465/30.4.2022.pp41-56	Excluded	Review
814	CNN-CatBoost ensemble deep learning model for enhanced disease detection and classification of kidney disease	Bhaskar, N.; Borhade, R.R.; Barekar, S.; Bachute, M.; Bairagi, V.	An efficient deep-learning prediction model for identifying chronic kidney disease (CKD) from exhaled breath is presented in this paper. The concentration of urea will be higher in CKD patients. Salivary urease breaks down the stored urea into ammonia, which is then excreted through breath. Thus, by monitoring the breath ammonia content, it is possible to identify the presence of high urea levels…	2024	Indones. J. Electrical Eng. Comput. Sci.	10.11591/ijeecs.v34.i1.pp144-151	Excluded	Irrelevant title
815	Prominent 68Ga-FAPI Uptake in Renal Parenchyma Caused by Immunoglobulin G4-Related Nephropathy	Zhang, H.; Pan, Q.; Luo, Y.	A 57-year-old man presented with a dry cough and renal insufficiency. Serum immunoglobulin G4 (IgG4) level was markedly elevated, and IgG4-related disease was clinically considered. 18F-FDG PET/CT revealed mild uptake in salivary glands and also moderately increased activity in renal parenchyma and prostate. 68Ga-FAPI PET/CT detected prominent and evenly distributed 68Ga-FAPI uptake in the kidney…	2023	Clin. Nucl. Med.	10.1097/RLU.0000000000004619	Excluded	Irrelevant title
816	Erratum: PSMA-Directed imaging and therapy of salivary gland tumors: A single-center retrospective study (Journal of Nuclear Medicine (2023) 64 (372-375) DOI: 10.2967/jnumed.122.264342)		In the article â€œPSMA-Directed Imaging and Therapy of Salivary Gland Tumors: A Single-Center Retrospective Study,â€ by Civan et al. (J Nucl Med. 2023;64:372â€“375), in the subsection PSMA RLT Absorbed Dose and Efficacy, the fourth sentence provides the mean residence time of the lesions [not the mean effective half-life of the lesions]. The authors regret the error. In the article â€œPrediction…	2024	J. Nucl. Med.	10.2967/jnumed.124.268782	Excluded	Review
817	Rape bee pollen alleviates renal tissue damage in diabetic rats via anti-inflammation, anti-oxidation, and modulating gut microbiota	Hu, Y.; Chen, S.; Yan, W.; Ji, L.; Shao, M.; Sun, Z.; He, D.; Zhang, L.; Xia, Z.; Li, X.; Zheng, H.; Qi, S.	Rape (Brassica napus L.) bee pollen (RBP) is a functional food rich in nutrients obtained by worker bees collecting rape pollen and mixing it with nectar and bee salivary enzymes. The study aimed to investigate the protective impact of RBP on renal tissue damage and modulating gut microbiota in diabetic rats. We established a diabetic model of rat via streptozotocin injection, then the rats were …	2023	eFood.	10.1002/efd2.101	Excluded	Animal study
818	Clinical effect of phytosterol-enriched saw palmetto extract on urinary function in healthy middle-aged and older males: a double-blind, placebo-controlled randomized comparative study	Waki, H.; Suzuki, T.; Izumi, T.; Hisajima, T.	Background: Saw palmetto extract (SPE) is one of the most widely used supplements for benign prostatic hyperplasia (BPH) due to its pharmacological effects. Î²-sitosterol-enriched saw palmetto oil (VISPOâ„¢) contains more than 3% Î²-sitosterol and 85% total fatty acids and has been shown to improve symptoms in patients with BPH. Lower urinary tract symptoms (LUTS) require primary preventive measu…	2024	J. Funct. Food Health Dis.	10.31989/ffhd.v14i2.1257	Excluded	Irrelevant title
819	Hypocitraturia as a biomarker of renal tubular acidosis in patients with SjÃ¶grenâ€™s disease	Coradin, R.; Lopes, M.L.L.; Goldani, J.C.; Ventura, P.E.; Keitel, E.	Introduction: SjÃ¶grenâ€™s disease (SD) is an immune-mediated chronic inflammatory disease that affects epithelial tissues, mainly salivary and lacrimal glands. It also presents extraglandular manifestations. The main renal manifestation is tubulointerstitial nephritis (TIN), which can manifest as renal tubular acidosis (RTA). Urinary citrate may be a biomarker of RTA in these patients. The objec…	2024	Adv. Rheumatol.	10.1186/s42358-024-00387-7	Excluded	Irrelevant condition
820	Efficacy of beetroot juice on reducing blood pressure in hypertensive adults with autosomal dominant polycystic kidney disease (BEET-PKD): study protocol for a double-blind, randomised, placebo-controlled trial	Sagar, P.S.; Munt, A.; Saravanabavan, S.; Vahedi, F.A.; Elhindi, J.; Nguyen, B.; Chau, K.; Harris, D.C.; Lee, V.; Sud, K.; Wong, N.; Rangan, G.K.	Background: In autosomal dominant polycystic kidney disease (ADPKD) impaired nitric oxide (NO) synthesis, in part, contributes to early-onset hypertension. Beetroot juice (BRJ) reduces blood pressure (BP) by increasing NO-mediated vasodilation. The aim of this double-blind, randomised, placebo-controlled study is to test the hypothesis that BRJ reduces systolic and diastolic clinic BP in hyperten…	2023	Trials	10.1186/s13063-023-07519-2	Excluded	Irrelevant title
821	Pediatric rheumatologistsâ€™ perspectives on diagnosis, treatment, and outcomes of SjÃ¶gren disease in children and adolescents	Randell, R.L.; Stern, S.M.; Van Mater, H.; Schanberg, L.E.; Lieberman, S.M.; Basiaga, M.L.	Background: SjÃ¶gren disease in children and adolescents (pedSD) presents differently than adult disease. Diagnosis and classification are controversial, optimal treatment is unknown and outcomes are poorly understood. Here, we describe the current perspectives of pediatric rheumatologists on diagnosis, treatment, and outcomes of pedSD. Methods: A voluntary, 17-question survey was distributed to …	2022	Pediatr. Rheumatol.	10.1186/s12969-022-00740-4	Excluded	Irrelevant condition
822	Hypothalamic-pituitary-adrenal and autonomic response to psychological stress in abstinent alcohol use disorder individuals with and without depressive symptomatology	Syed, S.A.; Sinha, R.; Milivojevic, V.; MacDougall, A.; LaValle, H.; Angarita, G.A.; Fox, H.C.	Background: Stress and depression have each been associated with relapse risk. In clinical practice, chronic alcohol use is often accompanied by poor emotional and self-regulatory processes. Tonic and phasic changes in stress responsivity impact an individual's relapse risk to alcohol. A further complicating factor is the pervasive coexistence of depressive symptoms in those with Alcohol Use Diso…	2023	Hum. Psychopharmacol.	10.1002/hup.2867	Excluded	Irrelevant title
823	Evaluation of the various oral candida species among patients on hemodialysis: A clinical study	Devarapalli, N.; Awari, A.; Shinde, A.B.; Yanaka, K.R.; Dashatwar, P.D.; Somaraj, V.	Introduction: Oral candidiasis develops as a result of an opportunistic infection. In patients on hemodialysis who may be immune-compromised, candida can change from a commensal to a pathogen. Identification and classification of Candida species are crucial for the treatment of these patients. To distinguish between distinct species of candida found in hemodialysis patients with chronic renal fai…	2023	J. Pharm. Bioallied Sci.	10.4103/jpbs.jpbs_455_22	Excluded	Irrelevant title
824	Detection and Quantification of Ammonia as the Ammonium Cation in Human Saliva by 1H NMR: A Promising Probe for Health Status Monitoring, with Special Reference to Cancer	Bhogadia, M.; Edgar, M.; Hunwin, K.; Page, G.; Grootveld, M.	Ammonia (NH3) has been shown to be a key biomarker for a wide variety of diseases, such as hepatic and chronic kidney diseases (CKD), and cancers. It also has relevance to the oral health research area, and, hence, its determination in appropriate biofluids and tissues is of much importance. However, since it contains exchangeable >N-H protons, its analysis via 1H NMR spectroscopy, which is a wid…	2023	Metabolites	10.3390/metabo13070792	Excluded	Irrelevant condition
825	Kidney absorbed radiation doses for [177Lu]Lu-PSMA-617 and [177Lu]Lu-PSMA-I&T determined by 3D clinical dosimetry	Uijen, M.J.M.; PrivÃ©, B.M.; Van Herpen, C.M.L.; Westdorp, H.; Van Gemert, W.A.; De Bakker, M.; Gotthardt, M.; Konijnenberg, M.W.; Peters, S.M.B.; Nagarajah, J.	Purpose For prostate-specific membrane antigen-directed radioligand therapy (PSMA-RLT), [177Lu]Lu-PSMA-617 and [177Lu]Lu-PSMA-I&T are the currently preferred compounds. Recent preclinical studies suggested âˆ¼30x higher kidney absorbed dose for [177Lu]Lu-PSMA-I&T compared to [177Lu]Lu-PSMA-617, which may lead to an increased risk of kidney toxicity. We performed two single-centre, prospective dos…	2023	Nucl. Med. Commun.	10.1097/MNM.0000000000001658	Excluded	Irrelevant title
826	Association of Ischemia-Modified Albumin (IMA) in Saliva, Serum, and Urine with Diagnosis of Chronic Kidney Disease (CKD) in Children: A Case-Control Study	Szulimowska, J.; Zalewska, A.; Taranta-Janusz, K.; Trocka, D.; Å»endzian-Piotrowska, M.; Tomasiuk, R.; Maciejczyk, M.	Background: Ischemia-modified albumin (IMA) is a secreted biomarker for ischemic oxidative stress. This case-control study aimed to evaluate the association of ischemia-modified albumin (IMA) in saliva, serum, and urine with diagnosis of chronic kidney disease (CKD) in 24 children. Material/Methods: The study involved 24 children with CKD. CKD was defined according to the Kidney Disease Improving…	2023	Med. Sci. Monit.	10.12659/MSM.942230	Excluded	Irrelevant title
827	Iodide mumps in a patient with liver cirrhosis without renal impairment	Fimiano, F.; Pellicano, R.; Marzano, A.	Salivary gland enlargement following iodine-containing contrast media (ICCM), also known as iodide mumps (IM), is a rare condition characterized by swelling of submandibular glands with complete restitutio ad integrum. It manifests itself without pain, fever, dyspnea, rapid heart rate or low blood pressure. The pathogenesis is unknown, it may be an idiosyncratic reaction or toxic due to depositio…	2022	Minerva Gastroenterol.	10.23736/S2724-5985.21.03087-4	Excluded	Irrelevant title
828	Unresectable auricular squamous cell carcinoma with locoregional metastasis: use of cemiplimab in an immunosuppressed patient	FranÃ§a, T.F.; Gontijo, J.R.V.; Junior, E.F.V.; Lima, E.M.D.		2024	An. Bras. Dermatol.	10.1016/j.abd.2022.12.008	Excluded	Irrelevant title
829	Therapeutic JAK1 Inhibition Reverses Lupus Nephritis in a Mouse Model and Demonstrates Transcriptional Changes Consistent With Human Disease	Twomey, R.E.; Perper, S.J.; Westmoreland, S.V.; Srinivasan, S.; Mathieu, S.L.; Frank, K.E.; Karman, J.; Long, A.J.; Housley, W.J.; Clarke, S.H.	Objective: Janus kinase family members are essential for signaling by multiple cytokines, including many implicated in systemic lupus erythematosus (SLE) pathogenesis. To test whether inhibition of JAK1 signaling can be efficacious in SLE, we used a JAK1-selective inhibitor (ABT-317) and evaluated its ability to ameliorate disease in murine SLE. Methods: Efficacy of ABT-317 was evaluated using NZ…	2024	ACR Open Rheumatology	10.1002/acr2.11745	Excluded	Animal study
830	A SjÃ¶gren's syndrome patient rapidly progressed to scleroderma renal crisis after COVID-19 infection	Yu, S.; Yao, F.; Li, F.; Deng, Z.; Deng, L.		2024	Rheumatology Advances in Practice	10.1093/rap/rkad107	Excluded	Irrelevant condition
831	Complications after proton radiotherapy in children, focusing on severe late complications. A complete Swedish cohort 2008â€“2019	Martinsson, U.; SvÃ¤rd, A.-M.; Witt NystrÃ¶m, P.; Embring, A.; Asklid, A.; Agrup, M.; Haugen, H.; FrÃ¶jd, C.; Engellau, J.; Nilsson, M.P.; Isacsson, U.; Kristensen, I.; Blomstrand, M.	Background: Proton radiotherapy (RT) is an attractive tool to deliver local therapy with minimal dose to uninvolved tissue, however, not suitable for all patients. The aim was to explore complications, especially severe late complications (grades 3â€“4), following proton RT delivered to a complete Swedish cohort of paediatric patients aged <18 years treated 2008â€“2019. Material and Methods: Data…	2023	Acta Oncol.	10.1080/0284186X.2023.2260946	Excluded	Paediatric study
832	Multiplexed soft candy-based sensor for salivary conductivity diagnostics with uneven wetting detection capability	Lee, D.; Chua, B.	The wetting conundrum in soft candy-based sensors for salivary electrical conductivity diagnostics was solved in this study. Instead of using ill-suited conventional wetting strategies that require modification of the sensor surface, simple time multiplexing was achieved using four measurement points across the sensor surface and taking four 30 s measurements sequentially between these points. Us…	2023	Chem. Eng. J.	10.1016/j.cej.2023.146949	Excluded	Irrelevant condition
833	Kidney manifestations of pediatric SjÃ¶grenâ€™s syndrome	La Bella, S.; Vivarelli, M.; Di Ludovico, A.; Di Donato, G.; Chiarelli, F.; Breda, L.	Approximately 1% of all patients with SjÃ¶grenâ€™s syndrome (SS) are children. Unlike the adult form, in which sicca syndrome is the main presentation, in children, the most common clinical finding is recurrent enlargement of the salivary glands. In pediatric SS, extraglandular manifestations represent a significant feature and, among these, kidney manifestations are relevant. Kidney involvement …	2024	Pediatr. Nephrol.	10.1007/s00467-023-06135-1	Excluded	Irrelevant condition
834	Therapeutic efficacy and safety results of 177Lu-PSMA therapy in metastatic castration-resistant prostate cancer patients: first experience of a developing South Asian Country	Parveen, A.; Fatima, A.; Fatima, I.; Khan, I.U.; Shahid, A.	Objective Metastatic castration resistant-prostate cancer (mCRPC) is deadly condition that remains incurable despite various therapies. Initial studies have shown promising results with Lutetium-177 prostate-specific membrane antigen (177Lu-PSMA) therapy for advanced prostate cancer. However, most of the published efficacy and safety data is retrospective. The purpose of the study was to prospect…	2023	Nucl. Med. Commun.	10.1097/MNM.0000000000001735	Excluded	Irrelevant title
835	Relationship between Oral Health Related Quality of Life and Hyposalivation and Xerostomia in Patients with Chronic Renal Failure Undergoing Hemodialysis	Molania, T.; Aryana, M.; Espahbodi, F.; Mesgarani, A.; Mehdinejad, A.; Salehi, M.	Background and purpose: This study investigated the relationship between oral health related quality of life and hyposalivation and dry mouth in patients with chronic renal failure (CRF) undergoing hemodialysis. Materials and methods: This descriptive-analytical study was conducted in 200 patients with CRF undergoing hemodialysis attending the dialysis department in Sari Imam Khomeini Hospital, 2…	2023	J. Mazandaran Univ. Med. Sci.		Excluded	Irrelevant title
836	Associations of salivary aldosterone levels during pregnancy with maternal blood pressure and birth weight-for-gestational age in a Mexico City birth cohort	GalvÃ¡n-Valencia, O.; Sanders, A.P.; Ariza, A.C.; Burris, H.H.; Ortiz-Panozo, E.; Svensson, K.; Mercado-GarcÃ­a, A.; TÃ©llez-Rojo, M.M.; Wright, R.O.; Tamayo-Ortiz, M.	Objective: To determine associations of maternal salivary aldosterone with blood pressure (BP) in pregnancy and infant birth weight-for-gestational age (BWGA). Methods: We measured maternal salivary aldosterone, BP and BWGA z-scores in 471 Mexico City pregnancy cohort participants and performed multivariable linear regression of BP and BWGA on log-aldosterone levels. Results: Log-aldosterone was …	2024	J. Perinatol.	10.1038/s41372-024-01909-3	Excluded	Irrelevant title
837	Adverse reactions to radiological contrast media: prevention and treatment	Vega, F.	Radiological contrast media, both iodinated and gadolinium-based, can lead to adverse reactions. Type A reactions are related to the pharmacological characteristics of the contrast, including side, secondary and toxic effects. Post-contrast acute kidney injury is the most frequent adverse reaction to iodinated contrast media. Less frequently, thyroid, neurological, cardiovascular, haematological,…	2024	Radiologia	10.1016/j.rx.2024.03.011	Excluded	Irrelevant title
838	Comparison of Oral Health Index and Salivary Levels of Calcium, Phosphorus, and Urea between Hemodialysis Patients and Control Group: Results of a Hospital-Based Case-Control Study	Samie, L.; Ahmadi-Motamayel, F.; Barkhordar, S.; Doosti-Irani, A.; Hajiloo, M.	Background: Patients with end-stage renal disease are at risk of dental and periodontal problems. The aim of this study was to compare the oral health index and salivary levels of calcium, phosphorus, and urea between dialysis patients and the control group. Methods: Hemodialysis patients and a control group of outpatients referring to the hospital clinics were selected for a case-control study. …	2024	Avicenna. J. Dent. Res.	10.34172/ajdr.1871	Excluded	Irrelevant title
839	Indirect evaluation of amyloid deposition by ultrasonography and its relationship with MEFV gene mutation in FMF patients	Urfali, M.; Yilmaz, G.; Ã–zkul, B.; Urfali, F.E.	Objective: The most significant complication in familial mediterranean fever (FMF) patients is dysfunction and organ failure developing depending on amyloid deposition in organs. The golden standard for showing amyloid deposition is the biopsy; however, tissue stiffness was examined by shear wave elastography as a non-invasive method in a restricted number of studies conducted, and it is consider…	2023	J. Clin. Ultrasound	10.1002/jcu.23409	Excluded	Irrelevant title
840	A graph-learning based model for automatic diagnosis of SjÃ¶grenâ€™s syndrome on digital pathological images: a multicentre cohort study	Wu, R.; Chen, Z.; Yu, J.; Lai, P.; Chen, X.; Han, A.; Xu, M.; Fan, Z.; Cheng, B.; Jiang, Y.; Xia, J.	Background: SjÃ¶grenâ€™s Syndrome (SS) is a rare chronic autoimmune disorder primarily affecting adult females, characterized by chronic inflammation and salivary and lacrimal gland dysfunction. It is often associated with systemic lupus erythematosus, rheumatoid arthritis and kidney disease, which can lead to increased mortality. Early diagnosis is critical, but traditional methods for diagnosin…	2024	J. Transl. Med.	10.1186/s12967-024-05550-8	Excluded	Irrelevant condition
841	Ultrasensitive colorimetric detection of creatinine via its dual binding affinity for silver nanoparticles and silver ions	Huang, J.; Sokolikova, M.; Ruiz-Gonzalez, A.; Kong, Y.; Wang, Y.; Liu, Y.; Xu, L.; Wang, M.; Mattevi, C.; Davenport, A.; Lee, T.-C.; Li, B.	Creatinine is an important biomarker for the diagnosis of chronic kidney disease (CKD). Recently, it has been reported that the concentration of salivary creatinine correlates well with the concentration of serum creatinine, which makes the former useful for the development of non-invasive and point-of-care (POC) detection for CKD diagnosis. However, there exists a technical challenge in the rapi…	2024	RSC Adv.	10.1039/d3ra08736k	Excluded	Irrelevant title
842	Comparisons of Non-Oral Immune-Related Adverse Events Among Patients With Cancer With Different Oral Toxicity Profiles	Xu, Y.; Wen, N.; Haddad, R.I.; Sonis, S.T.; Villa, A.	Objectives: Immune-related adverse events (irAEs) are common. Oral irAEs tend to cluster in patients who experience concurrent toxicities. We aimed to characterize the frequency and trajectory of non-oral irAEs in patients who developed oral irAEs, assess their relationship with non-oral irAEs, and compare those characteristics with patients without oral irAEs. Methods: A retrospective chart revi…	2024	Oncologist	10.1093/oncolo/oyad279	Excluded	Review
843	The Overnight Low-Dose Dexamethasone Suppression Test Can Be Used to Evaluate Patients With Chronic Kidney Disease	Raff, H.		2024	J. Endocr. Soc.	10.1210/jendso/bvae007	Excluded	Irrelevant title
844	Novel drug delivery systems for hirudin-based product development and clinical applications	Mo, L.; Yang, C.; Dai, Y.; Liu, W.; Gong, Y.; Guo, Y.; Zhu, Y.; Cao, Y.; Xiao, X.; Du, S.; Lu, S.; He, J.	Hirudin, a natural biological polypeptide macromolecule secreted by the salivary glands of medicinal leech, is a specific thrombin inhibitor with multiple favourable bioactivities, including anti-coagulation, anti-fibrotic, and anti-tumour. Despite several anticoagulants have been widely applied in clinic, hirudin shows advantages in reducing the incidence of bleeding side effects by virtue of it…	2025	Int. J. Biol. Macromol.	10.1016/j.ijbiomac.2024.138533	Excluded	Review
845	A Secondary Retrospective Analysis of the Predictive Value of Neutrophil-Reactive Intensity (NEUT-RI) in Septic and Non-Septic Patients in Intensive Care	Formenti, P.; Isidori, L.; Pastori, S.; Roccaforte, V.; Mantovani, E.A.; Iezzi, M.; Menozzi, A.; Panella, R.; Galimberti, A.; Brenna, G.; Umbrello, M.; Pezzi, A.; Vetrone, F.; Sabbatini, G.; Gotti, M.	Background: Effective identification and management in the early stages of sepsis are critical for achieving positive outcomes. In this context, neutrophil-reactive intensity (NEUT-RI) emerges as a promising and easily interpretable parameter. This study aimed to assess the predictive value of NEUT-RI in diagnosing sepsis and to evaluate its prognostic significance in distinguishing 28-day mortal…	2024	Diagn.	10.3390/diagnostics14080821	Excluded	Irrelevant title
846	Comparison of clinical features and outcomes of proliferative, fibrotic, and mixed subtypes of IgG4-related disease: A retrospective cohort study	Peng, L.; Zhang, X.; Zhou, J.; Li, J.; Liu, Z.; Lu, H.; Peng, Y.; Fei, Y.; Zhao, Y.; Zeng, X.; Zhang, W.	Background: Immunoglobulin G4-related disease (IgG4-RD) is a recently recognized immune-mediated disorder that can affect almost any organ in the human body. IgG4-RD can be categorized into proliferative and fibrotic subtypes based on patients' clinicopathological characteristics. This study aimed to compare the clinical manifestations, laboratory findings, and treatment outcomes of IgG4-RD among…	2024	Chin. Med. J.	10.1097/CM9.0000000000002755	Excluded	Irrelevant title
847	Uric Acid Levels and Eating Disorders	Dubner, T.G.; Giesser, R.; Shalev, A.; Keller, S.; Segman, R.; Galili-Weisstub, E.	Uric acid (UA), the end product of purine metabolism, is actively reabsorbed and may modulate behaviors relevant to eating disorders (ED) and play a role in its pathophysiology. Previous evidence suggests higher UA levels among anorexia nervosaâ€“binge eating/purging (AN-BP) subtypes and tophaceous gout as a potential complication in long-standing severe cases. Several factors may affect UA level…	2023	Eat. Disorders: Volume 1,2	10.1007/978-3-031-16691-4_11	Excluded	Irrelevant title
848	Long-Term Safety of Teriflunomide in Multiple Sclerosis Patients: Results of Prospective Comparative Studies in Three European Countries	Magyari, M.; Koechlin, A.; Duclos, A.; Kopp, T.; Allaoui, E.; Polazzi, S.; Seeldrayers, P.; Autier, P.	Background and Objectives: Teriflunomide is a disease-modifying therapy (DMT) for multiple sclerosis (MS). This post authorisation safety study assessed risks of adverse events of special interest (AESI) associated with teriflunomide use. Methods: Secondary use of individual data from the Danish MS Registry (DMSR), the French National Health Data System (SNDS), the Belgian national database of he…	2024	Pharmacoepidemiol. Drug Saf.	10.1002/pds.5866	Excluded	Irrelevant title
849	New horizons in the diagnosis and management of dehydration	Frith, J.	Hydration is a fundamental aspect of clinical practice and yet it is an under-researched topic, particularly in older people, leading to many areas of uncertainty. There are two types of dehydration; hypertonic, which is a water deficit, and isotonic, which is a deficit of both water and salt. Individual clinical signs and bedside tests are poor diagnostic tools, making dehydration difficult to i…	2023	Age Ageing	10.1093/ageing/afad193	Excluded	Irrelevant title
850	Hair cortisol and changes in cortisol dynamics in chronic kidney disease	Boswell, L.; Vega-Beyhart, A.; Blasco, M.; Quintana, L.F.; RodrÃ­guez, G.; DÃ­az-CatalÃ¡n, D.; Vilardell, C.; Claro, M.; Mora, M.; Amor, A.J.; Casals, G.; Hanzu, F.A.	Objective: We compared hair cortisol (HC) with classic tests of the hypothalamicâ€“pituitaryâ€“adrenal (HPA) axis in chronic kidney disease (CKD) and assessed its association with kidney and cardiometabolic status. Design and methods: A cross-sectional study of 48 patients with CKD stages Iâ€“IV, matched by age, sex, and BMI with 24 healthy controls (CTR) was performed. Metabolic comorbidities, b…	2024	Front. Endocrinol.	10.3389/fendo.2024.1282564	Excluded	Irrelevant title
851	TAFRO syndrome: A severe manifestation of Sjogren's syndrome? A systematic review	Grange, L.; Chalayer, E.; Boutboul, D.; Paul, S.; Galicier, L.; Gramont, B.; Killian, M.	Background: SjÃ¶gren's syndrome (SjS) is a systemic autoimmune disease characterized by lymphocytic infiltration of the salivary and lacrimal glands associated with sicca syndrome. TAFRO syndrome is a systemic inflammatory disease of unknown cause, characterized by Thrombocytopenia, Anasarca, Fever, Reticulin fibrosis, Renal dysfunction and Organomegaly, first reported in 2010 in Japanese patient…	2022	Autoimmun. Rev.	10.1016/j.autrev.2022.103137	Excluded	Review
852	A rare case of ovarian carcinoid on mature cystic teratoma in a 36-year-old patient	Anggraeni, T.D.; Purwoto, G.; Nuryanto, K.H.; Pratiwi, I.W.; Tjahjadi, H.		2022	Gynecol. Oncol. Reports	10.1016/j.gore.2022.100999	Excluded	Irrelevant title
853	Time Series Classification-Based Correlational Neural Network with Bidirectional LSTM for Automated Detection of Kidney Disease	Bhaskar, N.; Suchetha, M.; Philip, N.Y.	In this paper, we aim to explore the feasibility of salivary analysis for Chronic Kidney Disease (CKD) detection and thereby design an automated mechanism to detect CKD through analysis of human saliva samples. We have implemented an improved deep learning model that combines both a one-dimensional Correlational Neural Network (1-D CorrNN) and bidirectional Long Short-Term Memory (LSTM) network f…	2021	IEEE Sensors J.	10.1109/JSEN.2020.3028738	Excluded	Irrelevant title
854	Patient-Reported Adverse Events of Radiopharmaceuticals: A Prospective Study of 1002 Patients	Schreuder, N.; Jacobs, N.A.; Jager, P.L.; Kosterink, J.G.W.; van Puijenbroek, E.P.	Introduction: Adverse events of radiopharmaceuticals may be underreported or remain undetected. Patients can provide information about these adverse events to enable healthcare professionals to detect, understand, and manage them more efficiently. Objective: In this study, we aimed to (a) determine the type, causality, and frequency of patient-reported adverse events of radiopharmaceuticals and t…	2021	Drug Saf.	10.1007/s40264-020-01006-2	Excluded	Irrelevant title
855	Diabetes complications and extracellular vesicle therapy	Soltani, S.; Mansouri, K.; Parvaneh, S.; Thakor, A.S.; Pociot, F.; Yarani, R.	Diabetes is a chronic disorder characterized by dysregulated glycemic conditions. Diabetic complications include microvascular and macrovascular abnormalities and account for high morbidity and mortality rates in patients. Current clinical approaches for diabetic complications are limited to symptomatic treatments and tight control of blood sugar levels. Extracellular vesicles (EVs) released by s…	2022	Rev. Endocr. Metab. Disord.	10.1007/s11154-021-09680-y	Excluded	Review
856	Lamellar Bodies in Podocytes Associated With Compound Heterozygous Mutations for Niemann Pick Type C1 Mimicking Fabry Disease, a Case Report	Pintavorn, P.; Munie, S.; Munagapati, S.	Rationale: Niemann-Pick type C (NPC) is an autosomal recessive lysosomal storage disease (LSD) caused by mutations in NPC1 or NPC2 genes. Mutations result in abnormal cholesterol trafficking, which is manifested by abnormal cholesterol and glycosphingolipid accumulation in lysosomes of various cells. Presenting Concerns of the Patient: The patient had a history of hyperlipidemia, hypertension, de…	2022	Can. J. Kidney Health Dis.	10.1177/20543581221124635	Excluded	Irrelevant title
857	Neighbourhood disadvantage impacts on pulmonary function in patients with sarcoidosis	Goobie, G.C.; Ryerson, C.J.; Johannson, K.A.; Keil, S.; Schikowski, E.; Khalil, N.; Marcoux, V.; Assayag, D.; Manganas, H.; Fisher, J.H.; Kolb, M.R.J.; Chen, X.; Gibson, K.F.; Kass, D.J.; Zhang, Y.; Lindell, K.O.; Nouraie, S.M.	Background This multicentre, international, prospective cohort study evaluated whether patients with pulmonary sarcoidosis living in neighbourhoods with greater material and social disadvantage experience worse clinical outcomes. Methods The area deprivation index and the Canadian Index of Multiple Deprivation evaluate neighbourhood-level disadvantage in the US and Canada, with higher scores refl…	2022	ERJ Open Res.	10.1183/23120541.00357-2022	Excluded	Irrelevant title
858	Blood and Salivary Inflammatory Biomarkers Profile in Patients with Chronic Kidney Disease and Periodontal Disease: A Systematic Review	Tavares, L.T.R.; Saavedra-Silva, M.; LÃ³pez-Marcos, J.F.; Veiga, N.J.; Castilho, R.D.M.; Fernandes, G.V.D.O.	Introduction: Periodontitis is the most prevalent inflammatory disease worldwide. Its inflammatory levels spread systemically, which can be associated with chronic kidney disease. Biomarkers have the potential to diagnose and correlate periodontitis and chronic kidney disease, helping to monitor systemic inflammation. Thereby, this study aimed to analyze the association between chronic kidney dis…	2022	Dis.	10.3390/diseases10010012	Excluded	Irrelevant condition
859	Hypergammaglobulinaemia predicts glandular and extra-glandular damage in primary SjÃ¶gren's syndrome: results from the KISS cohort study	Koh, J.H.; Park, Y.; Lee, J.; Park, S.-H.; Kwok, S.-K.	Objective. To investigate whether temporal changes in immunoglobulin (Ig) levels and persistent hypergammaglobulinaemia cause glandular and extraglandular damage in patients with primary SjÃ¶gren's syndrome (pSS). Methods. Cumulative demographics and clinical and serological data from pSS patients in the Korean Initiative pSS cohort were evaluated. Persistent hypergammaglobulinaemia was defined a…	2021	Clin. Exp. Rheumatol.		Excluded	Irrelevant condition
860	Bilateral Giant Familial Carotid Body Tumors With Concomitant Skull-Base Paraganglioma and Facial Nerve Palsy	Emeruem, N.U.; Muoghalu, C.C.; Ezemba, N.	Carotid body tumors, rare neck paragangliomas arising from the common carotid artery bifurcation, can be classified as sporadic, hyperplastic, or familial. The familial type is often bilateral and associated with germline mutation of the mitochondrial enzyme succinate dehydrogenase. We report the rare case of a 42-year-old man who presented with bilateral giant familial carotid body tumors associ…	2022	Tex. Heart Inst. J.	10.14503/THIJ-20-7370	Excluded	Irrelevant title
861	What is the meaning of ANCA positivity in IgG4-related disease?	MartÃ­n-Nares, E.; Hernandez-Molina, G.	Objectives. To evaluate the prevalence and meaning of antineutrophil cytoplasmic antibodies (ANCA) positivity in a cohort of IgG4-related disease (IgG4-RD). Methods. We identified patients with ANCA determination from a retrospective cohort of 69 patients with IgG4-RD. ANCA were measured by indirect immunofluorescence microscopy (IIF) and/or proteinase 3 (PR3)-ANCA and MPO-ANCA by ELISA. IIF patt…	2021	Rheumatology	10.1093/rheumatology/keab124	Excluded	Irrelevant title
862	Salivary and serum biochemical analysis from patients with chronic renal failure in hemodialysis: A cross-sectional study	GonÃ§alves, I.M.F.; Pessoa, M.B.; LeitÃ£o, A.S.; Godoy, G.P.; Nonaka, C.F.W.; Alves, P.M.	Objective: To compare salivary and serum biochemical levels in patients with chronic renal failure undergoing hemodialysis. Material and Methods: The sample was composed of 57 patients treated in Hemodialysis Reference Centers, from a state of Northeastern Brazilian, with age â‰¥21 years old with at least 3 months of hemodialysis treatment time. Serum data were obtained from records. Unstimulated…	2021	Pesqui. Bras. Odontopediatria Clin. Integr.	10.1590/pboci.2021.091	Excluded	No diagonistic data on full text screen
863	Barriers to translational research in SjÃ¶gren's syndrome with childhood onset: challenges of recognising and diagnosing an orphan rheumatic disease	Ciurtin, C.; Cho, Y.; Al-Obaidi, M.; Jury, E.C.; Price, E.J.	SjÃ¶gren's syndrome was considered for many years a disease of adulthood, characterised by immune infiltration of exocrine glands, leading to dryness (eg, dry mouth and eyes), which is a cardinal symptom. As of the last 20 years, it became apparent that although the disease is very rare in children, its clinical presentation differs from that of adults, posing substantial challenges to the recogn…	2021	Lancet Rheumat.	10.1016/S2665-9913(20)30393-3	Excluded	Review
864	Association of peptidoglycan recognition protein 1 to post-myocardial infarction and periodontal inflammation: A subgroup report from the PAROKRANK (Periodontal Disease and the Relation to Myocardial Infarction) study	Rathnayake, N.; Gustafsson, A.; Sorsa, T.; Norhammar, A.; Bostanci, N.	Background: Peptidoglycan recognition protein 1 (PGLYRP1) is an antimicrobial and proinflammatory innate immunity protein activated during infections. We aimed to investigate whether PGYLRP1 and associated molecules of the immune response in saliva is a cumulative outcome result of both MI and periodontal inflammation. Methods and Results: Two hundred patients with MI and another 200 matched non-…	2022	J. Periodontol.	10.1002/JPER.21-0595	Excluded	Animal study
865	Identification and Validation of Serum CST1 as a Diagnostic Marker for Differentiating Early-Stage Non-Small Cell Lung Cancer from Pulmonary Benign Nodules	Lai, Y.; Wang, Y.; Wu, Y.; Wu, M.; Xing, S.; Xie, Y.; Chen, S.; Li, X.; Zhang, A.; He, Y.; Li, H.; Dai, S.; Wang, J.; Lin, S.; Bai, Y.; Du, H.; Liu, W.	Background: Effective means for early diagnosis are imperative to reduce death rate of non-small cell lung cancer (NSCLC) patients. We aimed to find out high-performance serologic markers to distinguish early-stage NSCLC patients from benign pulmonary nodule patients and healthy controls (HC). Cystatin-SN (CST1) is an active cysteine protease inhibitor of the CST superfamily, involving in the pro…	2022	Cancer Control	10.1177/10732748221104661	Excluded	Irrelevant title
866	Selected salivary parameters in children with idiopathic nephrotic syndrome: a preliminary study	Kaczmarek, U.; Wrzyszcz-Kowalczyk, A.; Jankowska, K.; ProÅ›ciak, K.; Mysiak-DÄ™bska, M.; Przywitowska, I.; Makulska, I.	Background: Disturbances in the levels of serum constituents occurring in chronic renal diseases can be reflected in the saliva composition. The aim of this study was to assess some selected salivary components in children suffering from idiopathic steroid-sensitive nephrotic syndrome (iNS). Methods: A caseâ€“control study was performed on iNS and healthy participants. In unstimulated mixed saliv…	2021	BMC Oral Health	10.1186/s12903-020-01375-1	Excluded	Paediatric study
867	Prolactin and Other Pituitary Disorders in Kidney Disease	Huang, W.; Molitch, M.E.	Summary: Prolactin levels are increased in chronic kidney disease (CKD) as a result of reduced clearance and increased secretion. Hyperprolactinemia manifests as galactorrhea and hypogonadism. Treatment of hyperprolactinemia should focus on improving bothersome galactorrhea or hypogonadism by using dopamine agonists and/or replacement of sex hormone(s). Changes in the hypothalamicâ€“pituitaryâ€“a…	2021	Semin. Nephrol.	10.1016/j.semnephrol.2021.03.010	Excluded	Irrelevant index
868	Renal and salivary gland functions after three cycles of psma-617 therapy every four weeks in patients with metastatic castration-resistant prostate cancer	Wollenweber, T.; Zisser, L.; Kretschmer-Chott, E.; Weber, M.; GrubmÃ¼ller, B.; Kramer, G.; Shariat, S.F.; Mitterhauser, M.; Schmitl, S.; Vraka, C.; Haug, A.R.; Hacker, M.; Hartenbach, M.; Rasul, S.	Background: [177 Lu]Lu-PSMA-617 radioligand therapy (PSMA-RLT) could affect kidney and salivary gland functions in metastatic castration-resistant prostate cancer (mCRPC) patients. Methods: We retrospectively analyzed clinical, renal, and salivary scintigraphy data and salivary [68 Ga]Ga-PSMA-11 ligand PET scan measures such as metabolic volume and SUVmax values of 27 mCRPC men (mean age 71 Â± 7 …	2021	Curr. Oncol.	10.3390/curroncol28050315	Excluded	Irrelevant condition
869	The Angiotensin AT2 Receptor: Froma Binding Site to a Novel Therapeutic Target	Muscha Steckelings, U.; Widdop, R.E.; Sturrock, E.D.; Lubbe, L.; Hussain, T.; Kaschina, E.; Unger, T.; Hallberg, A.; Carey, R.M.; Sumners, C.	Discovered more than 30 years ago, the angiotensin AT2 receptor (AT2R) has evolved from a binding site with unknown function to a firmly established major effector within the protective arm of the renin-angiotensin system (RAS) and a target for new drugs in development. The AT2R represents an endogenous protective mechanism that can be manipulated in the majority of preclinical models to alleviat…	2022	Pharmacol. Rev.	10.1124/pharmrev.120.000281	Excluded	Review
870	Co-existence of sarcoidosis and SjÃ¶grenâ€™s syndrome with hypercalcemia and renal involvement: A case report and literature review	Xu, J.; Yang, Y.; Chen, D.; Lu, Z.; Ge, J.; Li, X.; Gao, X.	Background: Sarcoidosis and SjÃ¶gren's syndrome (SS) are chronic multi-system inflammatory diseases of unknown origin that most commonly attack the salivary glands. Both of the diseases have vague and non-specific symptoms, causing difficulties for the clinicians to distinguish between the two diseases. Main diagnostic criteria of SS exclude sarcoidosis. However, a co-existence of both diseases s…	2021	Endocr. Metab. Immune Disord. Drug Targets	10.2174/1871530320666200619133654	Excluded	Review
871	Unilateral trigeminal sensory neuropathy with sjÃ¶grenâ€™s syndrome with liver and renal impairment	Ozasa, K.; Noma, N.; Nakata, J.; Imamura, Y.	Liver and renal involvement is a rare event in SjÃ¶grenâ€™s syndrome. SjÃ¶grenâ€™s syndrome is characterized by the progressive immune-mediated destruction of epithelial tissues of the salivary and lacrimal glands. Sensory ganglionitis, accompanied by T-cell invasion, occurs in patients with SjÃ¶grenâ€™s syndrome, resulting in sensory neuropathy of the face or limbs. Patients are assessed by quan…	2021	Neurol. Int.	10.3390/neurolint13030045	Excluded	Irrelevant condition
872	Renal Amyloidosis: Epidemiological, Clinical, and Laboratory Profile in Adults from One Nephrology Center	Kaaroud, H.; Harzallah, A.; Hajji, M.; Chargui, S.; Barbouch, S.; Turki, S.; Trabelsi, R.; Goucha, R.; Ben Moussa, F.; Ben Maiz, H.; Ben Hamida, F.; Abderrahim, E.	Background. Renal amyloidosis is one of the main differential diagnoses of nephrotic proteinuria in adults and the elderly. The aim of this study with the most important series in our country is to contribute to the epidemiological, clinical, and etiological study of the renal amyloidosis. Methods. In a retrospective study carried out between 1975 and 2019, 310 cases of histologically proven and …	2022	Int. J. Nephrol.	10.1155/2022/8493479	Excluded	Irrelevant index
873	Effect of Music in Reducing Pain during Hemodialysis Access Cannulation A Crossover Randomized Controlled Trial	Inayama, E.; Yamada, Y.; Kishida, M.; Kitamura, M.; Nishino, T.; Ota, K.; Takahashi, K.; Shintani, A.; Ikenoue, T.	Background and objectives Pain during cannulation for vascular access is a considerable problem for patients with kidney disease who are undergoing hemodialysis. We examined whether listening to music can reduce cannulationpaininthesepatients. Design, setting, participants, & measurements We conducted a multicenter, single-blind, crossover, randomized trial of 121 patients who reported pain durin…	2022	Clin. J. Am. Soc. Nephrol.	10.2215/CJN.00360122	Excluded	Irrelevant index
874	Saliva as a tool for monitoring hemodialysis: a systematic review and meta-analysis	RODRIGUES, R.P.C.B.; de Andrade VIEIRA, W.; SIQUEIRA, W.L.; AGOSTINI, B.A.; MOFFA, E.B.; PARANHOS, L.R.	This study aimed to assess whether the reductions in serum urea and creatinine levels are different from the reductions in salivary urea and creatinine levels that occur after hemodialysis in chronic renal patients. The systematic review protocol was registered in the PROSPERO database. Eight databases were searched to identify pretest-posttest studies of chronic kidney disease patients undergoin…	2021	Braz. Oral Res.	10.1590/1807-3107BOR-2021.VOL35.0016	Excluded	Review
875	Novel monitoring of renal function and medication levels in saliva and capillary blood of patients with kidney disease	Beshay, M.; Rhee, C.M.; Kalantar-Zadeh, K.	Purpose of reviewSerum creatinine, urea, and cystatin C are the main biomarkers used to estimate glomerular filtration rates in persons with and without chronic kidney disease (CKD). Frequent measurements of these assays are needed to identify patients with earlier stages of CKD, detect episodes of acute kidney injury (AKI), and monitor for CKD progression. However, the cumbersome, time-consuming…	2022	Curr. Opin. Nephrol. Hypertens.	10.1097/MNH.0000000000000764	Excluded	Review
876	Salivary changes in chronic kidney disease and in patients undergoing hemodialysis: a systematic review and meta-analysis	Rodrigues, R.P.C.B.; Vidigal, M.T.C.; Vieira, W.A.; Nascimento, G.G.; Sabino-Silva, R.; Blumenberg, C.; Siqueira, M.F.; Siqueira, W.L.; Paranhos, L.R.	Objectives: This study isÂ aimed at describing changes in salivary flow rate and ionic composition present in the saliva of chronic kidney disease (CKD) patients by assessing the pH, calcium, phosphate, and phosphorus concentrations and comparing them to healthy individuals, along with exploring the influence of hemodialysis on these parameters. Methods: The bibliographical search was performed i…	2022	J. Nephrol.	10.1007/s40620-022-01274-4	Excluded	Review
877	Salivary phosphate as a biomarker for human diseases	Razzaque, M.S.	Phosphate is a common ingredient of the daily consumed foods and is absorbed in the intestine and is excreted in the urine through the kidney to maintain the homeostatic balance. For adults, the Recommended Dietary Allowance (RDA) for phosphorus is around 700Â mg/day. The change in dietary habits resulted in far more phosphate consumption (almost double) than the RDA, contributing to increased ca…	2022	FASEB. BioAdv.	10.1096/fba.2021-00104	Excluded	Irrelevant index
878	Application of a Novel Biosensor for Salivary Conductivity in Detecting Chronic Kidney Disease	Lin, C.-W.; Tsai, Y.-H.; Lu, Y.-P.; Yang, J.-T.; Chen, M.-Y.; Huang, T.-J.; Weng, R.-C.; Tung, C.-W.	The prevalence of chronic kidney disease (CKD) is increasing, and it brings an enormous healthcare burden. The traditional measurement of kidney function needs invasive blood tests, which hinders the early detection and causes low awareness of CKD. We recently designed a device with miniaturized coplanar biosensing probes for measuring salivary conductivity at an extremely low volume (50 ÂµL). Ou…	2022	Biosensors	10.3390/bios12030178	Excluded	Irrelevant index
879	An unusual cause of immune complex-mediated membranoproliferative glomerulonephritis in a child: Answers	Pehlivanoglu, C.; Zerenler Gursoy, F.; Sozeri, B.		2021	Pediatr. Nephrol.	10.1007/s00467-021-05015-w	Excluded	Paediatric study
880	US-guided percutaneous microwave ablation (MWA) of submandibular gland: A new minimal invasive and effective treatment for refractory sialorrhea and treatment response evaluation with contrast-enhanced imaging techniques	Zhang, H.-L.; Zhu, J.-E.; Li, J.-X.; Li, X.-L.; Sun, L.-P.; Xu, H.-X.; Yu, S.-Y.	A 33 years' old male complained of excessive salivation with frequent swallowing and spitting, which resulted in communication disturbance, reduced quality of life, and social embarrassment for 19 years. He had been diagnosed as sialorrhea and submandibular gland hyperfunction by stomatologist, then had unilateral submandibular gland resection 13 years ago, but the symptom relief was not satisfac…	2021	Clin. Hemorheol. Microcirc.	10.3233/CH-211115	Excluded	Irrelevant title
881	Sex hormones, body mass index, and related comorbidities associated with developing SjÃ¶grenâ€™s disease: a nested caseâ€“control study	McCoy, S.S.; Hetzel, S.; VanWormer, J.J.; Bartels, C.M.	Objective: SjÃ¶grenâ€™s disease (SjD), a highly female predominant systemic autoimmune disease, peaks in perimenopause. Prior studies lack details on timing or type of sex hormone exposure. We examined SjD risk using endogenous and exogenous hormone exposure and related comorbidities. Methods: We performed a retrospective caseâ€“control study of adult women, nested within a population cohort. Cas…	2022	Clin. Rheumatol.	10.1007/s10067-022-06226-8	Excluded	Irrelevant title
882	Effect of chemo-radiotherapy on salivary flora of oral cancer patients	Maurya, R.; Rastogi, M.; Sen, M.; Singh, A.K.; Sanyal, S.	Management of cancers of oral cancers has remained a major challenge in India and globally. Radiotherapy and chemotherapy are mostly employed for treatment which inflicts changes in oral mucosa and makes it vulnerable for bacterial colonization and eventual infections. This study aims at evaluating the changes in oropharyngeal flora (bacteria and yeast) in oral cancer patients treated by a combin…	2021	J. Pure Appl. Microbiol.	10.22207/JPAM.15.3.44	Excluded	Irrelevant condition
883	Effects of photobiomodulation in salivary glands of chronic kidney disease patients on hemodialysis	Pavesi, V.C.S.; Martins, M.D.; Coracin, F.L.; Sousa, A.S.; Pereira, B.J.; Prates, R.A.; da Silva, J.F.; GonÃ§alves, M.L.L.; Bezerra, C.D.S.; Bussadori, S.K.; Varellis, M.L.Z.; Deana, A.M.	This randomized placebo-controlled trial evaluates the impact of photobiomodulation (PBMT) on the salivary flow and biochemistry of patients with chronic kidney disease (CKD) on hemodialysis. Forty-four patients on hemodialysis self-responded two questionnaires for oral health and salivary gland function perception. The subjects were evaluated for function of salivary glands and randomly allocate…	2021	Lasers Med. Sci.	10.1007/s10103-020-03158-0	Excluded	Irrelevant index
[truncated: 1,640 more rows]
