# Supplementary material for: Saliva urea nitrogen for detection of kidney disease in adults: A meta-analysis of diagnostic test accuracy
Source: PLoS One. 2025 May 29;20(5):e0324251. doi: 10.1371/journal.pone.0324251 (PMC12121763; doi:10.1371/journal.pone.0324251)
Supplement: S2 File — (XLSX) [file pone.0324251.s004.xlsx]

## Sheet: Sheet1
Author	Year	Country	Disease condition	Study design	Sample size	Mean age	% male	Index test	Ref test	TP	FP	FN	TN	Saliva sampling method	Time for blood sampling in relation to saliva sampling	Type of saliva sampling	Type of blood sampling	Threshold for diagnosis for index test	Threshold for diagnosis for reference test
Raimann	2011	Austria	CKD	CS	68 (34 CKD, 34 HD)	61	54	SUN	BUN	80	3	13	24	1 to 2 ml of unstimulated saliva was collected from all subjects in a plastic cup and allowed to separate in a liquid and foamy phase over a period of 1 to 3 minutes. 50 μl of liquid saliva was transferred to the test pad of the SUN dipstick.	Saliva was collected withing 10 minutes of blood collection	Colorimetric SUN dipstick (Integrated Biomedical Technology)	BUN	SUN level of 15 – 24 mg/dL	BUN > 25 mg/dL
		USA	HD
Silva	2014	Brazil	AKI	CS	44 (44 AKI)	59.5	42	SUN	BUN	10	7	1	26	1 to 2 ml of unstimulated saliva was collected from all subjects in a plastic cup and allowed to separate in a liquid and foamy phase over a period of 1 to 3 minutes. 50 μl of liquid saliva was transferred to the test pad of the SUN dipstick.	Saliva was collected within 4 hours of blood collection	Colorimetric SUN dipstick (Integrated Biomedical Technology, Elkhart, IN, USA)	BUN	SUN level 35 – 54 mg/dL	BUN > 47 mg/dL
Raimann	2016	Brazil	AKI	Pros	37 (6 control, 31 AKI)	60	59.5	SUN	BUN	26	1	1	9	Unstimulated Saliva was collected in a plastic cup. 50 μl of saliva was used to moisten the SUN dipstick.	Saliva was collected within 4 hours of blood collection	Colorimetric SUN dipstick (Integrated Biomedical Technology, Elkhart, Ind., USA)	BUN	NA	NA
		USA
Evans	2017	Malawi	AKI	Pros	742 (596 control, 114 AKI, 26 AKD, 6 CKD)	41	56	SUN	BUN	105	77	41	519	Unstimulated Saliva was collected in a plastic cup. 50 μl of saliva was used to moisten the SUN dipstick.	Saliva and blood samples were collected simultaneously	Colorimetric SUN dipstick (Integrated Biomedical Technology)	sCr by the Jaffe method and BUN either by Flexor Junior Clinical Chemistry Analyzer [Vital Scientific, Dieren, The Netherlands] or by Mindray Chemistry Analyzer BS-120 [Shenzhen Mindray Bio-Medical Electronics Company, Shenzhen, China])	A SUN >14 mg/dL	sCr > 90 mmol/L (women), >104 mmol/L (men)
			AKD
			CKD
Silva	2018	Angola	AKI	Pros	86 (59 control, 15 AKI, 12 AKD)	21.5	71	SUN	BUN	18	1	9	58	Unstimulated Saliva was collected in a plastic cup. 50 μl of saliva was used to moisten the SUN dipstick.	Saliva and blood samples were collected simultaneously	Colorimetric SUN dipstick	BUN and sCr tests, 3–5 mL of blood was collected from a peripheral vein & processed in automated devices (Vital Scientific Flexor E180 and Flexor E450)	NA	Mean admission values: sCr = 5.38 mg/dL, BUN = 99.4 mg/dL; thresholds not explicitly defined.
			AKD
Evans	2018	Malawi	AKI	Pros	301 (262 control, 23 AKI, 16 AKD)	25.9	0	SUN	sCr	5	7	34	255	Unstimulated Saliva was collected in a plastic cup. 50 μl of saliva was used to moisten the SUN dipstick.	Saliva and blood samples were collected simultaneously	Colorimetric (Integrated Biomedical Technology, Elkhart, IN)	sCr was measured by the Jaffe method, using either a Flexor Junior Clinical Chemistry Analyzer (Vital Scientific, Dieren, Netherlands) or a Mindray Chemistry Analyzer BS-120 (Shenzhen Mindray Bio-Medical Electronics Company, Shenzhen, China).	A SUN result of >14 mg/dL	sCr > 82 mmol/L
			AKD
Evans	2020	Malawi	AKI	Pros	655 (173 control, 130 AKI, 343 AKD, 10 CKD)	38	44	SUN	sCr	143	15	339	158	Unstimulated Saliva was collected in a plastic cup. 50 μl of saliva was used to moisten the SUN dipstick.	Saliva and blood samples were collected simultaneously	Colorimetric SUN dipstick (Integrated Biomedical Technology, IN, USA)	sCr was measured at the POC using the StatSensor Xpress Creatinine device (Nova Biomedical Cooperation, Waltham, Massachusetts, USA)	A SUN result of >14 mg/dL	CKD: eGFR < 60 mL/min/1.73 m² or known history; AKD: albuminuria or eGFR < 75; AKI: sCr change ≥0.3 mg/dL in 48h or 1.5× baseline.
			AKD
			CKD
